# Supplementary material for: Genome Analysis of a Variant of Streptomyces coelicolor M145 with High Lipid Content and Poor Ability to Synthetize Antibiotics
Source: Microorganisms. 2023 May 31;11(6):1470. doi: 10.3390/microorganisms11061470 (PMC10302056; doi:10.3390/microorganisms11061470)
Supplement: Supplementary file 1 [file microorganisms-11-01470-s001.zip]

Archive with 2 entries (2 files):
- microorganisms-2396096-supplementary.pdf
- Table S2.xlsx
