# Supplementary material for: Genome Analysis of a Variant of Streptomyces coelicolor M145 with High Lipid Content and Poor Ability to Synthetize Antibiotics
Source: Microorganisms. 2023 May 31;11(6):1470. doi: 10.3390/microorganisms11061470 (PMC10302056; doi:10.3390/microorganisms11061470)
Supplement: Supplementary file 1 [file microorganisms-11-01470-s001.zip › Table S2.xlsx]

## Sheet: M145_deleted_genes
gene_id	start	end	strand	product	protein_id
SCO0001	8666385	8667062	-	hypothetical protein	NP_624362.1
SCO0002	8663695	8666256	-	helicase-like protein	NP_624363.1
SCO0003	8661288	8663639	-	DNA-binding protein	NP_624364.1
SCO0004	8660335	8661282	-	hypothetical protein	NP_631871.1
SCO0005	8658201	8660321	-	transposase	NP_733487.1
SCO0006	8657098	8658204	-	ATP/GTP-binding protein	NP_631869.1
SCO0007	8656508	8656954	+	hypothetical protein	NP_624368.1
SCO0008	8656148	8656498	+	hypothetical protein	NP_624369.1
SCO0009	8655556	8655891	+	hypothetical protein	NP_624370.1
SCO0010	8654051	8655142	-	hypothetical protein	NP_624371.1
SCO0011	8653485	8654294	+	hypothetical protein	NP_624372.1
SCO0012	8653054	8653464	+	hypothetical protein	NP_624373.1
SCO0013	8652479	8652769	+	hypothetical protein	NP_624374.1
SCO0014	8651913	8652191	+	hypothetical protein	NP_624375.1
SCO0015	8650206	8651438	+	Na+/H+ antiporter	NP_624376.1
SCO0016	8649590	8649793	-	hypothetical protein	NP_624377.1
SCO0017	8649245	8649589	-	hypothetical protein	NP_624378.1
SCO0018	8648157	8649023	+	hypothetical protein	NP_624379.1
SCO0019	8647737	8647991	+	hypothetical protein	NP_624380.1
SCO0020	8645888	8647534	-	transposase	NP_733488.1
SCO0021	8645298	8645891	-	hypothetical protein	NP_624381.1
SCO0022	8644747	8645352	+	IS element ATP-binding protein	NA
SCO0025	8644447	8644665	-	IS element ATP-binding protein	NP_624383.1
SCO0026	8643677	8644192	-	hypothetical lipoprotein	NP_624384.1
SCO0027	8643163	8643531	+	hypothetical protein	NP_624385.1
SCO0028	8642987	8643130	+	hypothetical protein	NP_624386.1
SCO0029	8642565	8642864	-	hypothetical protein	NP_624387.1
SCO0030	8641637	8642257	-	hypothetical protein	NP_624388.1
SCO0031	8641123	8641665	+	hypothetical protein	NP_624389.1
SCO0033	8638735	8640981	+	putative secreted neuraminidase	NP_624391.1
SCO0034	8637989	8638468	-	helicase-like protein	NP_624392.1
SCO0035	8637454	8637903	+	hypothetical protein	NP_624393.1
SCO0036	8637153	8637392	+	hypothetical protein	NP_624394.1
SCO0037	8636377	8637129	+	sigma factor	NP_624395.1
SCO0038	8636234	8636362	+	sigma factor	NP_624396.1
SCO0039	8635371	8635988	-	hypothetical protein	NP_624397.1
SCO0040	8634151	8635374	-	glycosyl transferase	NP_624398.1
SCO0041	8633663	8634148	-	putative integral membrane protein	NP_624399.1
SCO0042	8632731	8633666	-	hypothetical protein	NP_624400.1
SCO0043	8631601	8632329	+	putative NAD(P)-dependent epimerase	NP_624401.1
SCO0044	8630834	8631502	+	putative nitroreductase	NP_624402.1
SCO0045	8630691	8630819	+	hypothetical protein	NP_624403.1
SCO0046	8630030	8630692	-	putative acyl carrier protein phosphodiesterase	NP_624404.1
SCO0047	8628740	8629894	+	transcriptionnal regulator	NP_624405.1
SCO0048	8628018	8628401	+	hypothetical protein	NP_624406.1
SCO0049	8627696	8628019	-	possible transcription antitermination regulatory protein	NP_624407.1
SCO0050	8627296	8627631	-	hypothetical protein	NP_624408.1
SCO0051	8626590	8627285	+	transposase	NA
SCO0053	8625334	8626154	-	transposase	NA
SCO0055	8623826	8625337	+	membrane-associated oxidoreductase	NP_624409.1
SCO0056	8623651	8623740	-	hypothetical protein	NP_624410.1
SCO0057	8623418	8623558	-	hypothetical protein	NP_624411.1
SCO0058	8622533	8623255	-	possible transcription antitermination regulatory protein	NP_624412.1
SCO0059	8621435	8622241	-	putative zinc-binding oxidoreductase	NP_624413.1
SCO0060	8621307	8621444	-	hypothetical protein	NP_624414.1
SCO0061	8619774	8621078	+	hypothetical protein	NP_624415.1
SCO0062	8618616	8619719	+	LacI family transcriptional regulator	NP_624416.1
SCO0063	8617684	8618619	+	putative sugar kinase	NP_624417.1
SCO0064	8615969	8617687	+	putative sugar-6-phosphate isomerase	NP_624418.1
SCO0065	8614364	8615677	-	putative periplasmic-binding component of transport system	NP_624419.1
SCO0066	8613408	8614367	-	integral membrane permease	NP_624420.1
SCO0067	8612590	8613411	-	integral membrane permease	NP_624421.1
SCO0068	8611335	8612540	-	putative glycosyl hydrolase	NP_624422.1
SCO0069	8608125	8611283	-	putative glycosyl hydrolase	NP_624423.1
SCO0070	8607267	8607950	-	possible polysaccharide biosynthesis protein	NP_624424.1
SCO0071	8607233	8607439	+	hypothetical protein	NP_624425.1
SCO0072	8603415	8606768	+	hypothetical protein	NP_733489.1
SCO0073	8602583	8602903	-	hypothetical protein	NP_624426.1
SCO0074	8602416	8602514	-	hypothetical protein	NP_624427.1
SCO0075	8601829	8602416	-	hypothetical protein	NP_624428.1
SCO0076	8600973	8601881	+	transposase	NA
SCO0079	8599597	8600820	+	putative integral membrane transport protein	NP_624429.1
SCO0080	8598621	8599136	-	hypothetical protein	NP_624430.1
SCO0081	8597861	8598594	+	transposase	NA
SCO0083	8596861	8597709	-	transposase	NP_624431.1
SCO0084	8596273	8596731	-	hypothetical protein	NP_624432.1
SCO0085	8595369	8595860	+	hypothetical protein	NP_624433.1
SCO0086	8594411	8595349	+	ribosylglycohydrolase	NP_624434.1
SCO0087	8592675	8593724	+	hypothetical protein	NP_624435.1
SCO0088	8591632	8592591	+	beta-lactamase	NP_624436.1
SCO0089	8590615	8591652	-	Transcriptional regulator	NP_624437.1
SCO0090	8590194	8590613	+	transposase	NA
SCO0091	8589237	8590193	-	IS1652 transposase	NP_624439.1
SCO0092	8588693	8589019	+	transposase	NA
SCO0095	8587806	8588525	+	hypothetical protein	NP_624440.1
SCO0096	8586818	8587669	+	noncomposite transposon transposase	NP_624441.1
SCO0097	8586343	8586663	+	hypothetical protein	NP_624442.1
SCO0098	8585067	8585906	+	transposase	NP_624443.1
SCO0099	8583990	8584798	-	transposase	NA
SCO0101	8583516	8583992	+	hypothetical protein	NP_624444.2
SCO0102	8582169	8582615	-	hypothetical protein	NP_624445.1
SCO0103	8580865	8582172	-	flavohemoprotein	NP_624446.1
SCO0104	8580197	8580868	-	hydrolase	NP_624447.1
SCO0105	8578876	8579601	+	endo-1,4-beta-xylanase	NP_624448.1
SCO0106	8578043	8578435	-	insertion element transposase	NP_624449.1
SCO0107	8577465	8578022	+	aminoglycoside nucleotidyltransferase	NP_624450.1
SCO0108	8577117	8577266	-	hypothetical protein	NP_624451.1
SCO0109	8576643	8577113	+	hypothetical protein	NP_624452.1
SCO0110	8575718	8576557	+	DNA-binding protein	NP_624453.1
SCO0111	8574779	8575531	-	oxidoreductase	NP_624454.1
SCO0112	8574580	8574735	+	hypothetical protein	NP_624455.1
SCO0113	8574251	8574547	-	pseudogene	NA
SCO0114	8573391	8574216	+	insertion element transposase	NA
SCO0116	8572636	8573202	+	TetR family transcriptional regulator	NP_624456.1
SCO0117	8571827	8572519	-	short chain dehydrogenase	NP_624457.1
SCO0118	8569990	8571519	-	xylosidase/arabinosidase	NP_624458.1
SCO0119	8569227	8569748	+	hypothetical protein	NP_624459.1
SCO0120	8568170	8569045	+	hypothetical protein	NP_733490.1
SCO0121	8567559	8568173	+	ABC transporter ATP-binding protein	NP_624460.1
SCO0122	8565942	8567318	-	flavin-containing monooxygenase	NP_624461.1
SCO0123	8564506	8565852	+	hypothetical protein	NP_624462.1
SCO0124	8562519	8563880	-	hypothetical protein (Eicosapentaenoic acid biosynthetic pathway)	NP_624463.1
SCO0125	8560868	8562451	-	oxidoreductase (Eicosapentaenoic acid biosynthetic pathway)	NP_624464.1
SCO0126	8554623	8560871	-	beta keto-acyl synthase (Eicosapentaenoic acid biosynthetic pathway)	NP_624465.1
SCO0127	8547854	8554576	-	beta keto-acyl synthase (Eicosapentaenoic acid biosynthetic pathway)	NP_624466.1
SCO0128	8547675	8547857	-	hypothetical protein (Eicosapentaenoic acid biosynthetic pathway)	NP_624467.1
SCO0129	8547293	8547667	-	hypothetical protein (Eicosapentaenoic acid biosynthetic pathway)	NP_624468.1
SCO0130	8546137	8547051	-	beta-lactamase	NP_624469.1
SCO0131	8545052	8545891	+	hypothetical protein	NP_624470.1
SCO0132	8542006	8544765	-	Transcriptional regulator	NP_624471.1
SCO0133	8541503	8541883	+	hypothetical protein	NP_624472.1
SCO0134	8540214	8540519	+	hypothetical protein	NP_624473.1
SCO0135	8539218	8539937	-	hypothetical protein	NP_624474.1
SCO0136	8537324	8538874	+	PTS system ascorbate-specific transportersubunit IIC	NP_624475.1
SCO0137	8536507	8537307	+	sugar-transport protein	NP_733491.1
SCO0138	8535212	8535985	-	short chain dehydrogenase	NP_624476.1
SCO0139	8534861	8535181	-	hypothetical protein	NP_624477.1
SCO0140	8533988	8534815	-	MerR family transcriptional regulator	NP_624478.1
SCO0141	8533387	8533938	+	calcium-binding protein	NP_624479.1
SCO0142	8531408	8533213	+	hypothetical protein	NP_624480.1
SCO0143	8530325	8530861	-	hypothetical protein	NP_624481.1
SCO0144	8529952	8530311	-	hypothetical protein	NP_624482.1
SCO0145	8528919	8529947	-	hypothetical protein	NP_624483.1
SCO0146	8528747	8528890	+	transposase (pseudogene)	NA
SCO0147	8528041	8528532	-	transmembrane transport protein	NP_624484.1
SCO0148	8527796	8528041	-	Transcriptional regulator	NP_624485.1
SCO0149	8527209	8527805	+	hypothetical protein	NP_624486.1
SCO0150	8526646	8527140	-	hypothetical protein	NP_624487.1
SCO0151	8525800	8526138	-	hypothetical protein	NP_624488.1
SCO0152	8524193	8525803	-	transmembrane transport protein	NP_733492.1
SCO0153	8523145	8523732	+	hypothetical protein	NP_624489.1
SCO0154	8522142	8522804	+	hypothetical protein	NP_624490.1
SCO0155	8521386	8522009	-	Transcriptional regulator	NP_624491.1
SCO0156	8521157	8521474	+	hypothetical protein	NP_624492.1
SCO0157	8520528	8520905	-	hypothetical protein	NP_624493.1
SCO0158	8519302	8520531	-	oxidoreductase	NP_624494.1
SCO0159	8518324	8519292	-	ECF sigma factor	NP_624495.1
SCO0160	8517299	8518000	+	DNA-binding protein	NP_624496.1
SCO0161	8516983	8517327	+	hypothetical protein	NP_624497.1
SCO0162	8515937	8516929	-	hypothetical protein	NP_624498.1
SCO0163	8514233	8515759	-	hypothetical protein	NP_624499.1
SCO0164	8511780	8514110	-	cation-transporting ATPase	NP_624500.1
SCO0165	8511388	8511801	+	hypothetical protein	NP_624501.1
SCO0166	8510367	8511170	-	Regulator	NP_624502.1
SCO0167	8509435	8510319	+	hypothetical protein	NP_624503.1
SCO0168	8508204	8508776	-	Regulatory protein	NP_624504.1
SCO0169	8507483	8508136	-	hypothetical protein	NP_624505.1
SCO0170	8506481	8507152	+	hypothetical protein	NP_624506.1
SCO0171	8504955	8506271	-	nicotinate phosphoribosyltransferase	NP_624507.1
SCO0172	8504389	8504847	-	hypothetical protein	NP_624508.1
SCO0173	8503491	8504273	+	hypothetical protein	NP_624509.1
SCO0174	8502514	8503485	+	DNA-binding protein	NP_624510.1
SCO0175	8502102	8502449	+	hypothetical protein	NP_624511.1
SCO0176	8501653	8502048	-	hypothetical protein	NP_624512.1
SCO0177	8500894	8501475	-	hypothetical protein	NP_624513.1
SCO0178	8500171	8500617	-	hypothetical protein	NP_624514.1
SCO0179	8498994	8500064	+	zinc-containing dehydrogenase	NP_624515.1
SCO0180	8497952	8498803	+	hypothetical protein	NP_624516.1
SCO0181	8496938	8497924	+	hypothetical protein	NP_624517.1
SCO0182	8496628	8496852	+	hypothetical protein	NP_624518.1
SCO0183	8495350	8496597	-	deoxiribopirymidine photolyase	NP_624519.1
SCO0184	8493524	8495338	-	hypothetical protein	NP_624520.1
SCO0185	8492562	8493740	-	geranylgeranyl pyrophosphate synthase (Isorenieratene biosynthestic pathway)	NP_624521.1
SCO0186	8490994	8492565	-	phytoene dehydrogenase (Isorenieratene biosynthestic pathway)	NP_624522.1
SCO0187	8490012	8491007	-	phytoene synthase (Isorenieratene biosynthestic pathway)	NP_624523.1
SCO0188	8489005	8490015	-	methylesterase (Isorenieratene biosynthestic pathway)	NP_624524.1
SCO0189	8487421	8488989	+	dehydrogenase (Isorenieratene biosynthestic pathway)	NP_733493.1
SCO0190	8486684	8487424	+	methyltransferase (Isorenieratene biosynthestic pathway)	NP_624525.1
SCO0191	8485470	8486687	+	lycopene cyclase (Isorenieratene biosynthestic pathway)	NP_624526.1
SCO0192	8483949	8485199	+	oxidoreductase	NP_624527.1
SCO0193	8482711	8483715	+	DNA-binding regulator	NP_624528.1
SCO0194	8481942	8482550	-	sigma factor	NP_624529.1
SCO0195	8481147	8481833	-	lipoprotein	NP_624530.1
SCO0196	8480621	8481025	-	hypothetical protein	NP_624531.1
SCO0197	8480049	8480489	+	hypothetical protein	NP_624532.1
SCO0198	8478650	8479516	+	hypothetical protein	NP_624533.1
SCO0199	8477622	8478644	+	alcohol dehydrogenase	NP_624534.1
SCO0200	8476678	8477583	+	hypothetical protein	NP_624535.1
SCO0201	8475854	8476525	+	hypothetical protein	NP_624536.1
SCO0202	8474660	8475589	-	hypothetical protein	NP_624537.1
SCO0203	8472871	8474628	+	two-component sensor	NP_624538.1
SCO0204	8472047	8472748	+	LuxR family transcriptional regulator	NP_624539.1
SCO0205	8471228	8471954	+	putative pyruvate formate-lyase activating enzyme (pseudogene)	NA
SCO0206	8471065	8471202	+	putative acetyltransferase (pseudogene)	NA
SCO0207	8470517	8471122	+	hypothetical protein	NP_624540.1
SCO0208	8467591	8470287	-	pyruvate phosphate dikinase	NP_624541.1
SCO0209	8467080	8467484	-	hypothetical protein	NP_624542.1
SCO0210	8466139	8466780	-	hypothetical protein	NP_624543.1
SCO0211	8465418	8466134	-	hypothetical protein	NP_624544.1
SCO0212	8464665	8465138	+	hypothetical protein	NP_624545.1
SCO0213	8463407	8464645	+	nitrate/nitrite transporter	NP_624546.1
SCO0214	8462708	8463121	-	hypothetical protein	NP_624547.1
SCO0215	8461620	8462627	+	hypothetical protein	NP_624548.1
SCO0216	8457327	8461028	-	nitrate reductase subunit alpha NarG2	NP_624549.1
SCO0217	8455757	8457325	-	nitrate reductase subunit beta NarH2	NP_624550.1
SCO0218	8454957	8455760	-	nitrate reductase subunit delta NarJ2	NP_624551.1
SCO0219	8454187	8454957	-	nitrate reductase subunit delta NarI2	NP_624552.1
SCO0220	8453638	8454081	-	hypothetical protein	NP_624553.1
SCO0221	8452955	8453613	+	transposase (pseudogene)	NA
SCO0222	8452062	8452595	-	acetyltransferase	NP_624554.1
SCO0223	8451949	8452065	-	hypothetical protein	NP_624555.1
SCO0224	8450664	8451701	+	hypothetical protein	NP_624556.1
SCO0225	8450240	8450674	+	hypothetical protein	NP_624557.1
SCO0226	8449489	8450193	+	hypothetical protein	NP_624558.1
SCO0227	8448728	8449090	+	hypothetical protein	NP_624559.1
SCO0228	8448449	8448535	-	hypothetical protein	NP_624560.1
SCO0229	8447358	8448206	-	short chain dehydrogenase	NP_624561.1
SCO0230	8446744	8447358	-	TetR family transcriptional regulator	NP_624562.1
SCO0231	8446261	8446416	+	hypothetical protein	NP_624563.1
SCO0232	8445909	8446094	+	hypothetical protein	NP_624564.1
SCO0233	8444970	8445809	+	DNA-binding protein	NP_624565.1
SCO0234	8444220	8444681	-	oxidoreductase	NP_624566.1
SCO0235	8443276	8444214	-	short chain dehydrogenase	NP_624567.1
SCO0236	8442232	8443104	+	DNA-binding protein	NP_624568.1
SCO0237	8441271	8442032	-	oxidoreductase	NP_624569.1
SCO0238	8440500	8441027	-	hypothetical protein	NP_624570.1
SCO0239	8439354	8440427	+	hypothetical protein	NP_624571.1
SCO0240	8437859	8438794	+	oxidoreductase	NP_624572.1
SCO0241	8436839	8437513	-	Transcriptional regulator	NP_624573.1
SCO0242	8436043	8436486	-	hypothetical protein	NP_624574.1
SCO0243	8435854	8436033	-	hypothetical protein	NP_624575.1
SCO0244	8433990	8435000	-	hypothetical protein	NP_624576.1
SCO0245	8432635	8433654	+	hypothetical protein	NP_624577.1
SCO0246	8431301	8432638	+	hypothetical protein	NP_624578.1
SCO0247	8429701	8430726	-	hypothetical protein	NP_624579.1
SCO0248	8429257	8429844	+	hypothetical protein	NP_624580.1
SCO0249	8427714	8429228	+	hypothetical protein	NP_624581.1
SCO0250	8426985	8427650	-	Transcriptional regulator	NP_624582.1
SCO0251	8426665	8426949	+	hypothetical protein	NP_624583.1
SCO0252	8425385	8426632	+	oxidoreductase	NP_624584.1
SCO0253	8424742	8425314	-	TetR family transcriptional regulator	NP_624585.1
SCO0254	8423746	8424486	+	hypothetical protein	NP_624586.1
SCO0255	8421836	8423572	+	sigma factor	NP_733494.1
SCO0256	8420725	8421522	-	short chain oxidoreductase	NP_624587.1
SCO0257	8419639	8420640	-	hypothetical protein	NP_624588.1
SCO0258	8418828	8419637	-	hypothetical protein	NP_624589.1
SCO0259	8417806	8418831	-	alcohol dehydrogenase	NP_733495.1
SCO0260	8417424	8417753	-	hypothetical protein	NP_624590.1
SCO0261	8416817	8417344	+	acetyltransferase	NP_624591.1
SCO0262	8415768	8416703	-	LysR family transcriptional regulator	NP_624592.1
SCO0263	8414629	8415744	+	oxidoreductase	NP_624593.1
SCO0264	8414110	8414562	-	Transcriptional regulator	NP_624594.1
SCO0265	8413218	8414009	-	hydroxylase	NP_624595.1
SCO0266	8412199	8413176	+	Transcriptional regulator	NP_624596.1
SCO0267	8411421	8412197	-	hydrolase (Lantibiotic biosynthetic pathway)	NP_624597.1
SCO0268	8411066	8411227	-	hypothetical protein (Lantibiotic biosynthetic pathway)	NP_624598.1
SCO0269	8407821	8410982	-	hypothetical protein (Lantibiotic biosynthetic pathway)	NP_624599.1
SCO0270	8406424	8407824	-	hypothetical protein (Lantibiotic biosynthetic pathway)	NP_624600.1
SCO0271	8405189	8406142	-	binding-protein-dependent transport protein	NP_624601.1
SCO0272	8404288	8405178	-	binding-protein-dependent transport protein	NP_624602.1
SCO0273	8402874	8404223	-	substrate binding protein	NP_733496.1
SCO0274	8401245	8402744	-	alpha-galactosidase	NP_624603.1
SCO0275	8399995	8401152	-	Transcriptional repressor protein	NP_624604.1
SCO0276	8398670	8399923	-	oxidoreductase	NP_624605.1
SCO0277	8397820	8398488	+	hypothetical protein	NP_624606.1
SCO0278	8397111	8397725	-	MutT domain-containing protein	NP_624607.1
SCO0279	8395760	8397031	-	glycosyl hydrolase	NP_624608.1
SCO0280	8395039	8395740	+	hypothetical protein	NP_624609.1
SCO0281	8394674	8395042	+	hypothetical protein	NP_624610.1
SCO0282	8393852	8394616	-	DeoR family transcriptional regulator	NP_624611.1
SCO0283	8392913	8393407	+	hypothetical protein	NP_624612.1
SCO0284	8390703	8392745	-	alpha-galactosidase	NP_624613.1
SCO0285	8388681	8390570	-	sodium/proton antiporter	NP_624614.1
SCO0286	8388092	8388598	+	peptidoglycan binding protein	NP_624615.1
SCO0287	8386813	8387817	-	Regulatory protein	NP_624616.1
SCO0288	8386376	8386816	+	hypothetical protein	NP_624617.1
SCO0289	8385351	8386379	+	Transcriptional regulator	NP_624618.1
SCO0290	8383707	8385017	-	solute-binding protein	NP_624619.1
SCO0291	8382808	8383710	-	binding protein dependent transport protein	NP_624620.1
SCO0292	8381910	8382806	-	sugar ABC-transporter integral membrane protein	NP_733497.1
SCO0293	8379404	8381794	-	beta-xylosidase	NP_624621.1
SCO0294	8378668	8379321	+	acetyltransferase	NP_624622.1
SCO0295	8377052	8378521	+	transmembrane efflux protein	NP_624623.1
SCO0296	8376343	8376924	-	Transcriptional regulator	NP_624624.1
SCO0297	8374916	8376193	-	hypothetical protein	NP_624625.1
SCO0298	8373989	8374852	+	LysR family transcriptional regulator	NP_624626.1
SCO0299	8373011	8373895	-	oxidoreductase	NP_624627.1
SCO0300	8371203	8373014	+	monooxygenase	NP_624628.1
SCO0301	8370009	8371037	-	lipoprotein	NP_624629.1
SCO0302	8369400	8369993	+	TetR family transcriptional regulator	NP_624630.1
SCO0303	8369197	8369403	+	hypothetical protein	NP_624631.1
SCO0304	8368672	8369040	+	hypothetical protein	NP_624632.1
SCO0305	8365416	8368295	-	hypothetical protein	NP_624633.1
SCO0306	8364547	8365452	+	hydrolase (pseudogene)	NA
SCO0307	8363537	8364424	-	DNA-binding protein	NP_624634.1
SCO0308	8362079	8363482	-	hypothetical protein	NP_624635.1
SCO0309	8360883	8361971	+	amide hydrolase	NP_624636.1
SCO0310	8360042	8360692	+	TetR family transcriptional regulator	NP_624637.1
SCO0311	8358377	8359933	-	ligase	NP_624638.1
SCO0312	8357192	8358361	-	acyl-CoA dehydrogenase	NP_624639.1
SCO0313	8355781	8357130	-	transmembrane transport protein	NP_624640.1
SCO0314	8353838	8355784	-	hypothetical protein	NP_624641.1
SCO0315	8352453	8353811	+	decarboxylase	NP_624642.1
SCO0316	8350587	8352254	+	DNA-binding protein	NP_624643.1
SCO0317	8349271	8350533	+	transmembrane transport protein	NP_624644.1
SCO0318	8348163	8349179	+	oxidoreductase	NP_624645.1
SCO0319	8347500	8348009	+	hypothetical protein	NP_624646.1
SCO0320	8346925	8347398	-	hypothetical protein	NP_624647.1
SCO0321	8345253	8346809	-	carboxylesterase	NP_624648.1
SCO0322	8343570	8345264	+	ABC transport ATP-binding subunit	NP_733498.1
SCO0323	8342439	8343041	+	hypothetical protein	NP_624649.1
SCO0324	8339892	8342270	+	putative secreted esterase/phytase-like	NP_624650.1
SCO0325	8339244	8339609	-	hypothetical protein	NP_624651.1
SCO0326	8338207	8339175	-	hypothetical protein	NP_624652.1
SCO0328	8337334	8338187	-	Transposase	NA
SCO0329	8336143	8337273	-	putative beta lactamase	NP_624653.1
SCO0330	8335255	8336004	-	3-ketoacyl-ACP reductase	NP_624654.1
SCO0331	8334298	8335197	-	short chain oxidoreductase	NP_624655.1
SCO0332	8333359	8333979	-	Transcriptional regulator	NP_624656.1
SCO0333	8331774	8333285	+	dioxygenase	NP_624657.1
SCO0334	8331216	8331560	-	hypothetical protein	NP_624658.1
SCO0335	8328041	8331175	-	hypothetical protein	NP_624659.1
SCO0336	8326878	8327987	+	hypothetical protein	NP_624660.1
SCO0337	8326190	8326756	-	Transcriptional regulator	NP_624661.1
SCO0338	8325599	8326138	+	dehydrogenase	NP_624662.1
SCO0339	8324947	8325516	-	dehydrogenase	NP_624663.1
SCO0340	8324343	8324930	+	hypothetical protein	NP_624664.1
SCO0341	8321845	8324274	+	large hypothetical protein	NP_624665.1
SCO0342	8319802	8321691	+	hypothetical protein	NP_733499.1
SCO0343	8319425	8319694	-	hypothetical protein	NP_624666.1
SCO0344	8318127	8319371	-	GntR family transcriptional regulator	NP_624667.1
SCO0345	8317307	8318089	+	IclR family regulatory protein	NP_624668.1
SCO0346	8316156	8317034	-	2-hydroxyhepta-2,4-diene-1,7-dioate isomerase	NP_624669.1
SCO0347	8314729	8315979	-	racemase	NP_624670.1
SCO0348	8313713	8314732	-	2-hydroxyacid dehydrogenase	NP_624671.1
SCO0349	8312703	8313707	-	oxidoreductase	NP_624672.1
SCO0350	8311822	8312706	-	hypothetical protein	NP_624673.1
SCO0351	8310350	8311825	-	hypothetical protein	NP_624674.1
SCO0352	8309031	8310299	-	solute-binding protein	NP_624675.1
SCO0353	8308116	8309027	-	binding protein dependent transport protein	NP_624676.1
SCO0354	8307277	8308119	-	binding-protein-dependent transport protein	NP_624677.1
SCO0355	8306862	8307203	-	hypothetical protein	NP_624678.1
SCO0356	8306043	8306834	-	oxidoreductase	NP_624679.1
SCO0357	8305030	8305749	+	GntR family transcriptional regulator	NP_624680.1
SCO0358	8303731	8304873	-	racemase	NP_624681.1
SCO0359	8303012	8303734	-	hypothetical protein	NP_624682.1
SCO0360	8301957	8302949	+	LacI family DNA-binding transcriptionalrepressor	NP_624683.1
SCO0361	8300713	8301885	+	hypothetical protein	NP_624684.1
SCO0362	8299362	8300573	-	racemase	NP_624685.1
SCO0363	8298256	8299365	-	hypothetical protein	NP_624686.1
SCO0364	8297453	8298259	-	enoyl-CoA hydratase	NP_624687.1
SCO0365	8296696	8297442	-	oxidoreductase	NP_624688.1
SCO0366	8295632	8296699	-	hypothetical protein	NP_624689.1
SCO0367	8295030	8295587	+	hypothetical protein	NP_624690.1
SCO0368	8293507	8294463	-	transposase	NP_624691.1
SCO0369	8290253	8293510	+	hypothetical protein	NP_624692.1
SCO0370	8286818	8290222	+	DNA-binding protein	NP_624693.1
SCO0371	8284148	8286757	+	hypothetical protein	NP_624694.1
SCO0372	8280916	8283930	+	hypothetical protein	NP_624695.1
SCO0373	8280148	8280747	+	hypothetical protein	NP_624696.1
SCO0374	8277989	8279758	-	ABC transporter	NP_624697.1
SCO0375	8276385	8277977	+	integral membrane transport protein	NP_733500.1
SCO0376	8275674	8276276	-	Transcriptional regulator	NP_624698.1
SCO0377	8275025	8275558	+	hypothetical protein	NP_624699.1
SCO0378	8274290	8275024	+	hypothetical protein	NP_624700.1
SCO0379	8272547	8274010	-	catalase	NP_624701.1
SCO0380	8272048	8272443	-	hypothetical protein	NP_624702.1
SCO0381	8270094	8271569	-	glycosyl transferase	NP_624703.1
SCO0382	8268698	8270023	-	UDP-glucose/GDP-mannose dehydrogenase	NP_624704.1
SCO0383	8267404	8268627	-	hypothetical protein	NP_624705.1
SCO0384	8266040	8267329	-	hypothetical protein	NP_624706.1
SCO0385	8264478	8266043	-	hypothetical protein	NP_624707.1
SCO0386	8262540	8264474	-	asparagine synthetase	NP_624708.1
SCO0387	8260258	8262438	-	bi-domain-containing oxidoreductase	NP_624709.1
SCO0388	8258294	8260255	-	hypothetical protein	NP_624710.1
SCO0389	8256736	8258271	-	lipoprotein	NP_624711.1
SCO0390	8255502	8256734	-	hypothetical protein	NP_624712.1
SCO0391	8254258	8255499	-	transferase	NP_624713.1
SCO0392	8253011	8254261	-	methyltransferase	NP_624714.1
SCO0393	8252205	8253014	-	transferase	NP_624715.1
SCO0394	8251561	8252208	-	hypothetical protein	NP_624716.1
SCO0395	8250532	8251557	-	epimerase/dehydratase	NP_624717.1
SCO0396	8249261	8250535	-	hypothetical protein	NP_624718.1
SCO0397	8247966	8249255	-	hypothetical protein	NP_624719.1
SCO0398	8247022	8247969	-	glycosyl transferase	NP_624720.1
SCO0399	8245793	8247016	-	hypothetical protein	NP_624721.1
SCO0400	8245245	8245796	-	epimerase	NP_624722.1
SCO0401	8243912	8245237	-	glutamate-1-semialdehyde 2,1-aminomutase	NP_624723.1
SCO0402	8243102	8243854	+	hypothetical protein	NP_733501.1
SCO0403	8242282	8242899	+	hypothetical protein	NP_624724.1
SCO0404	8241525	8242265	-	2-haloalkanoic acid dehalogenase	NP_624725.1
SCO0405	8240675	8241493	+	hypothetical protein	NP_624726.1
SCO0406	8239902	8240615	-	hypothetical protein	NP_624727.1
SCO0407	8238894	8239898	-	Transcriptional regulator	NP_624728.1
SCO0408	8238105	8238893	-	methyltransferase	NP_624729.1
SCO0409	8237552	8238016	+	spore-associated protein	NP_624730.1
SCO0410	8236187	8237437	+	hypothetical protein	NP_624731.1
SCO0411	8235957	8236181	-	hypothetical protein	NP_624732.1
SCO0412	8235574	8235957	-	hypothetical protein	NP_624733.1
SCO0413	8234944	8235546	+	hypothetical protein	NP_624734.1
SCO0414	8233995	8234891	+	RNA polymerase sigma factor	NP_624735.1
SCO0415	8233531	8233893	-	hypothetical protein	NP_624736.1
SCO0416	8232919	8233524	+	hypothetical protein	NP_624737.1
SCO0417	8232111	8232857	+	hypothetical protein	NP_624738.1
SCO0418	8231405	8232052	-	DNA-binding protein	NP_624739.1
SCO0419	8230284	8231273	-	zinc-binding oxidoreductase	NP_624740.1
SCO0420	8229221	8230255	+	homoserine dehydrogenase	NP_624741.1
SCO0421	8228520	8229179	+	Two-component response regulator	NP_624742.1
SCO0422	8227318	8228511	+	two-component sensor kinase	NP_624743.1
SCO0423	8224929	8227226	+	membrane transport protein	NP_624744.1
SCO0424	8224317	8224808	-	hypothetical protein	NP_624745.1
SCO0425	8223265	8224215	+	hypothetical protein	NP_624746.1
SCO0426	8222837	8223067	-	hypothetical protein	NP_624747.1
SCO0427	8221920	8222756	-	hydrolase	NP_624748.1
SCO0428	8221364	8221897	-	TetR family transcriptional regulator	NP_624749.1
SCO0429	8220347	8221294	+	oxidoreductase	NP_624750.1
SCO0430	8219640	8220323	-	TetR family transcriptional regulator	NP_624751.1
SCO0431	8218290	8219618	+	hypothetical protein	NP_624752.1
SCO0432	8214256	8217993	-	peptidase	NP_624753.1
SCO0433	8213134	8214138	-	Transcriptional regulator	NP_624754.1
SCO0434	8211313	8212962	-	bifunctional PTS system maltose andglucose-specific transporter subunits IICB	NP_624755.1
SCO0435	8210111	8211316	-	aminotransferase	NP_624756.1
SCO0436	8209854	8210024	-	50S ribosomal protein L32	NP_624757.1
SCO0437	8208813	8209838	+	hypothetical protein	NP_624758.1
SCO0438	8208163	8208813	+	pyrrolidone-carboxylate peptidase	NP_624759.1
SCO0439	8207141	8208115	+	hypothetical protein	NP_624760.1
SCO0440	8206425	8207144	+	hypothetical protein	NP_624761.1
SCO0441	8205406	8206158	-	LamB/YcsF family protein	NP_624762.1
SCO0442	8204651	8205409	-	hypothetical protein	NP_624763.1
SCO0443	8203797	8204654	-	hypothetical protein	NP_624764.1
SCO0444	8203409	8203810	+	hypothetical protein	NP_624765.1
SCO0445	8202006	8203301	+	hypothetical protein	NP_624766.1
SCO0446	8201647	8202012	+	hypothetical protein	NP_624767.1
SCO0447	8201072	8201518	-	MarR family regulatory protein	NP_624768.1
SCO0448	8199599	8201004	-	putative transmembrane efflux protein pseudogene	NA
SCO0449	8198276	8199355	-	solute-binding lipoprotein	NP_624769.1
SCO0450	8197204	8198193	+	hypothetical protein	NP_624770.1
SCO0451	8196299	8197153	+	hypothetical protein	NP_624771.1
SCO0452	8195194	8196093	-	SIR2-like regulatory protein	NP_624772.1
SCO0453	8193761	8195050	-	solute-binding lipoprotein	NP_624773.1
SCO0454	8192719	8193660	-	binding-protein dependent transport protein	NP_624774.1
SCO0455	8191877	8192704	-	binding-protein dependent transport protein	NP_624775.1
SCO0456	8190837	8191880	-	LacI family transcriptional regulator	NP_624776.1
SCO0457	8188836	8190770	-	hypothetical protein	NP_624777.1
SCO0458	8186551	8188839	-	Beta-glucosidase	NP_624778.1
SCO0459	8185717	8186496	-	hypothetical protein	NP_624779.1
SCO0460	8185189	8185698	+	hypothetical protein	NP_624780.1
SCO0461	8184183	8185052	-	hydrolase	NP_733502.1
SCO0462	8183241	8184170	+	oxidoreductase	NP_624781.1
SCO0463	8182576	8183190	-	hypothetical protein	NP_624782.1
SCO0464	8180838	8182535	+	hypothetical protein	NP_624783.1
SCO0465	8179994	8180824	+	non-heme chloroperoxidase	NP_624784.1
SCO0466	8178907	8179890	-	AraC family transcription regulator	NP_624785.1
SCO0467	8178151	8178894	-	hypothetical protein	NP_624786.1
SCO0468	8177158	8178135	+	hypothetical protein	NP_624787.1
SCO0469	8176536	8177057	-	hypothetical protein	NP_624788.1
SCO0470	8175617	8176525	-	hydrolase	NP_624789.1
SCO0471	8174627	8175607	-	AraC family transcription regulator	NP_624790.1
SCO0472	8173245	8174453	+	hypothetical protein	NP_624791.1
SCO0473	8172259	8173248	+	solute-binding lipoprotein	NP_624792.1
SCO0474	8171015	8172262	+	lipoprotein	NP_624793.1
SCO0475	8170149	8171000	+	ABC transporter	NP_624794.1
SCO0476	8169375	8170133	-	ABC transporter ATP-binding protein	NP_624795.1
SCO0477	8168878	8169270	-	hypothetical protein	NP_624796.1
SCO0478	8167701	8168825	+	hypothetical protein	NP_624797.1
SCO0479	8166732	8167556	+	phosphatase	NP_624798.1
SCO0480	8166096	8166728	-	hypothetical protein	NP_733503.1
SCO0481	8165291	8165809	-	chitin binding protein	NP_624799.1
SCO0482	8164432	8165166	-	chitinase	NP_733504.1
SCO0483	8164034	8164435	+	hypothetical protein	NP_624800.1
SCO0484	8162803	8163969	+	monooxygenase	NP_624801.1
SCO0485	8162043	8162654	-	TetR family transcriptional regulator	NP_624802.1
SCO0486	8160838	8162061	+	monooxygenase	NP_624803.1
SCO0487	8160160	8160666	-	MarR family transcriptional regulator	NP_624804.1
SCO0488	8156698	8160114	-	hydrolase	NP_624805.1
SCO0489	8156473	8156685	+	hypothetical protein (coelichelin biosynthetic pathway)	NP_624806.1
SCO0490	8155293	8156384	-	esterase (coelichelin biosynthetic pathway)	NP_624807.1
SCO0491	8153584	8155206	+	ABC transporter (coelichelin biosynthetic pathway)	NP_624808.1
SCO0492	8142588	8153519	+	Peptide synthetase (coelichelin biosynthetic pathway)	NP_624809.1
SCO0493	8140725	8142530	+	ABC-transporter transmembrane protein (coelichelin biosynthetic pathway)	NP_624810.1
SCO0494	8139670	8140722	+	iron-siderophore binding lipoprotein (coelichelin biosynthetic pathway)	NP_624811.1
SCO0495	8138756	8139619	+	iron-siderophore ABC-transporter ATP-bindingprotein (coelichelin biosynthetic pathway)	NP_624812.1
SCO0496	8137611	8138717	+	iron-siderophore permease transmembrane protein (coelichelin biosynthetic pathway)	NP_624813.1
SCO0497	8136538	8137614	+	iron-siderophore permease transmembrane protein (coelichelin biosynthetic pathway)	NP_624814.1
SCO0498	8135183	8136538	+	peptide monooxygenase (coelichelin biosynthetic pathway)	NP_624815.1
SCO0499	8134060	8135007	-	formyltransferase (coelichelin biosynthetic pathway)	NP_624816.1
SCO0500	8133735	8133974	+	hypothetical protein	NP_624817.1
SCO0501	8131744	8133696	+	hypothetical protein	NP_624818.1
SCO0502	8131100	8131534	-	hypothetical protein	NP_624819.1
SCO0503	8129996	8130976	-	hypothetical protein	NP_624820.1
SCO0504	8128566	8129885	-	DEAD/DEAH box helicase	NP_624821.1
SCO0505	8125377	8128385	-	large, multifunctional hypothetical protein	NP_733505.1
SCO0506	8124409	8125239	-	NAD synthetase	NP_624822.1
SCO0507	8123973	8124389	+	hypothetical protein	NP_624823.1
SCO0508	8123421	8123963	-	TetR family transcriptional regulator	NP_624824.1
SCO0509	8121791	8123314	-	glycerol kinase	NP_624825.1
SCO0510	8121361	8121768	+	putative pseudogene (oxidoreductase)	NA
SCO0511	8120392	8121150	-	dehydrogenase	NP_624826.1
SCO0512	8119765	8120373	+	regulatory protein	NP_624827.1
SCO0513	8118608	8119699	-	hypothetical protein	NP_624828.1
SCO0514	8117887	8118540	-	hypothetical protein	NP_624829.1
SCO0515	8117050	8117658	-	protein bearing ankyrin repeats	NA
SCO0516	8115875	8117053	-	lipoprotein	NP_624830.1
SCO0517	8115393	8115590	-	possible regulatory protein	NA
SCO0518	8115157	8115414	-	putative nitrate reductase delta chain NarI2	NA
SCO0519	8114368	8115105	+	oxidoreductase	NP_624833.1
SCO0520	8113647	8114231	-	TetR family transcriptional regulator	NP_624834.1
SCO0521	8113035	8113616	-	TetR family transcriptional regulator	NP_624835.1
SCO0522	8112068	8112859	-	oxidoreductase	NP_624836.1
SCO0523	8111603	8112040	+	Transcriptional regulator	NP_624837.1
SCO0524	8110610	8111518	-	gluconolactonase	NP_624838.1
SCO0525	8109664	8110479	-	hypothetical protein	NP_624839.1
SCO0526	8108793	8109626	-	oxidoreductase	NP_624840.1
SCO0527	8108493	8108696	+	cold shock protein	NP_624841.1
SCO0528	8107410	8108162	-	lipoprotein	NP_624842.1
SCO0529	8105963	8107381	+	oxidoreductase	NP_624843.1
SCO0530	8104932	8105777	+	Transcriptional regulator	NP_624844.1
SCO0531	8103437	8104705	-	sugar transporter sugar binding protein	NP_624845.1
SCO0532	8102459	8103367	-	sugar transporter membrane protein	NP_624846.1
SCO0533	8101605	8102462	-	sugar transporter membrane protein	NP_624847.1
SCO0534	8099882	8101501	-	beta-hexosaminidase	NP_624848.1
SCO0535	8098464	8099885	-	hydrolase	NP_624849.1
SCO0536	8098226	8098447	+	hypothetical protein	NP_624850.1
SCO0537	8097026	8097853	-	hypothetical protein	NP_624851.1
SCO0538	8095660	8096988	-	sugar transporter sugar binding lipoprotein	NP_624852.1
SCO0539	8094695	8095645	-	sugar transporter membrane protein	NP_624853.1
SCO0540	8093799	8094698	-	sugar transport membrane protein	NP_624854.1
SCO0541	8092427	8093752	-	alpha-galactosidase	NP_624855.1
SCO0542	8089524	8092157	-	Regulatory protein	NP_624856.1
SCO0543	8088280	8089416	-	peptidase	NP_624857.1
SCO0544	8086719	8088251	-	hypothetical protein	NP_624858.1
SCO0545	8084049	8086595	-	hypothetical protein	NP_624859.1
SCO0546	8080611	8083985	+	pyruvate carboxylase	NP_624860.1
SCO0547	8079520	8080521	+	acyltransferase	NP_624861.1
SCO0548	8078237	8079523	+	3-oxoacyl-ACP synthase	NP_624862.1
SCO0549	8077962	8078240	+	acyl carrier protein	NP_624863.1
SCO0550	8076613	8077491	-	hypothetical protein	NP_624864.1
SCO0551	8075199	8076527	+	sensory histidine kinase	NP_624865.1
SCO0552	8074486	8075202	+	Response regulator	NP_624866.1
SCO0553	8074022	8074459	+	hypothetical protein	NP_624867.1
SCO0554	8072170	8073867	+	beta-mannosidase	NP_733506.1
SCO0555	8070429	8072024	+	membrane-bound oxidoreductase	NP_624868.1
SCO0556	8068853	8070376	+	hypothetical protein	NP_624869.1
SCO0557	8067739	8068761	-	MerR family transcriptional regulator	NP_624870.1
SCO0558	8067530	8067796	+	hypothetical protein	NP_624871.1
SCO0559	8066456	8067457	+	hypothetical protein	NP_624872.1
SCO0560	8064153	8066375	+	catalase/peroxidase	NP_624873.1
SCO0561	8063668	8064123	+	Fe regulatory protein	NP_624874.1
SCO0562	8062423	8063535	-	hypothetical protein	NP_624875.1
SCO0563	8060953	8062386	+	hypothetical protein	NP_624876.1
SCO0564	8059671	8060831	+	hypothetical protein	NP_624877.1
SCO0565	8058599	8059657	+	polyprenyl synthetase	NP_624878.1
SCO0566	8058322	8058606	+	hypothetical protein	NP_624879.1
SCO0567	8057152	8057991	-	insertion element transposase	NP_624880.1
SCO0568	8056020	8057093	+	polyprenyl synthetase	NP_624881.1
SCO0569	8055402	8055524	+	50S ribosomal protein L36	NP_624882.1
SCO0570	8055188	8055352	+	50S ribosomal protein L33	NP_624883.1
SCO0571	8053754	8055082	+	hypothetical protein	NP_624884.1
SCO0572	8052357	8053757	+	cytosine permease	NP_624885.1
SCO0573	8051401	8052354	+	hypothetical protein	NP_624886.1
SCO0574	8050422	8051255	-	IclR family regulatory protein	NP_624887.1
SCO0575	8049653	8050384	-	peptidase E	NP_624888.1
SCO0576	8048720	8049595	+	oxidoreductase	NP_624889.1
SCO0577	8047920	8048720	+	hypothetical protein	NP_733507.1
SCO0578	8047141	8047920	+	triosephosphate isomerase	NP_624890.1
SCO0579	8046629	8047141	+	ribose 5-phosphate isomerase	NP_624891.1
SCO0580	8044836	8046617	+	dihydroxyacetone kinase	NP_624892.1
SCO0581	8043472	8044839	+	transporter	NP_624893.1
SCO0582	8042474	8043235	-	Transcriptional regulator	NP_624894.1
SCO0583	8041158	8042381	-	cytochrome P450	NP_624895.1
SCO0584	8039877	8041139	+	cytochrome P450	NP_624896.1
SCO0585	8039344	8039880	+	ATP/GTP binding protein	NP_624897.1
SCO0586	8038920	8039261	+	hypothetical protein	NP_624898.1
SCO0587	8038450	8038908	+	hypothetical protein	NP_624899.1
SCO0588	8036596	8038323	+	Sensory kinase	NP_624900.1
SCO0589	8035405	8036292	+	LysR family transcriptional regulator	NP_624901.1
SCO0590	8034459	8035328	-	oxidoreductase	NP_624902.1
SCO0591	8033550	8034389	-	lysozyme	NP_624903.1
SCO0592	8032800	8033522	+	hypothetical protein	NP_624904.1
SCO0593	8031802	8032629	+	hypothetical protein	NP_624905.1
SCO0594	8030992	8031732	+	methyltransferase	NP_624906.1
SCO0595	8030342	8030935	-	hypothetical protein	NP_624907.1
SCO0596	8029684	8030247	-	DNA-binding protein	NP_624908.1
SCO0597	8029202	8029597	+	hypothetical protein	NP_624909.1
SCO0598	8028704	8028997	-	anti anti sigma factor	NP_624910.1
SCO0599	8027778	8028707	-	Regulator of sig8	NP_624911.1
SCO0600	8026804	8027649	-	RNA polymerase sigma factor sig8	NP_624912.1
SCO0601	8025746	8026789	+	hypothetical protein	NP_624913.1
SCO0602	8024375	8025496	-	hypothetical protein	NP_624914.1
SCO0603	8023628	8024329	-	amino transferase	NP_624915.1
SCO0604	8022407	8023582	+	hypothetical protein	NP_624916.1
SCO0605	8021276	8022211	-	AraC family transcription regulator	NP_624917.1
SCO0606	8020189	8021163	-	hypothetical protein	NP_624918.1
SCO0607	8019777	8020064	-	lipoprotein	NP_624919.1
SCO0608	8018743	8019621	-	Regulatory protein	NP_624920.1
SCO0609	8017769	8018632	-	hypothetical protein	NP_624921.1
SCO0610	8016898	8017668	-	GntR family transcriptional regulator	NP_624922.1
SCO0611	8016120	8016884	-	hypothetical protein	NP_624923.1
SCO0612	8015903	8016046	-	hypothetical protein	NP_624924.1
SCO0613	8014644	8015906	-	arginine deiminase	NP_624925.1
SCO0614	8014343	8014627	+	hypothetical protein	NP_624926.1
SCO0615	8013602	8014060	-	hypothetical protein	NP_624927.1
SCO0616	8011186	8013561	+	hypothetical protein	NP_624928.1
SCO0617	8008736	8011189	+	phosphoketolase	NP_733508.1
SCO0618	8006980	8008365	-	hypothetical protein	NP_624929.1
SCO0619	8006240	8006983	-	hypothetical protein	NP_624930.1
SCO0620	8005901	8006179	+	hypothetical protein	NP_624931.1
SCO0621	8005217	8005801	-	hypothetical protein	NP_624932.1
SCO0622	8004494	8005135	-	TetR family transcriptional regulator	NP_624933.1
SCO0623	8002822	8004441	-	membrane transport protein	NP_624934.1
SCO0624	8001735	8002739	+	hypothetical protein	NP_624935.1
SCO0625	8000412	8001692	+	transporter	NP_624936.1
SCO0626	7999764	8000408	+	hypothetical protein	NP_624937.1
SCO0627	7997638	7999767	+	ATP-utilizing protein	NP_624938.1
SCO0628	7995938	7997536	+	hypothetical protein	NP_624939.1
SCO0629	7994781	7995890	+	Transcriptional regulator	NP_624940.1
SCO0630	7994105	7994626	+	acetyltransferase	NP_624941.1
SCO0631	7993875	7994057	+	hypothetical protein	NP_624942.1
SCO0632	7993191	7993775	-	RNA polymerase sigma factor SigK	NP_624943.1
SCO0633	7992439	7993191	-	hypothetical protein	NP_624944.1
SCO0634	7991477	7992088	+	probable pseudogene (dehydrogenase)	NA
SCO0635	7990485	7991378	-	hypothetical protein	NP_624945.1
SCO0636	7988647	7990281	-	ABC transporter ATP-binding protein	NP_624946.1
SCO0637	7988116	7988571	-	hypothetical protein	NP_624947.1
SCO0638	7987320	7987979	+	lipoprotein	NP_624948.1
SCO0639	7986080	7987012	+	hypothetical protein	NP_624949.1
SCO0640	7985645	7986073	+	hypothetical protein	NP_624950.1
SCO0641	7984973	7985548	-	tellurium resistance protein	NP_733509.1
SCO0642	7983163	7984908	+	hypothetical protein	NP_624951.1
SCO0643	7982413	7983099	+	cellulose-binding protein	NP_624952.1
SCO0644	7980064	7982220	+	hypothetical protein	NP_624953.1
SCO0645	7978941	7979954	+	Zinc-containing dehydrogenase	NP_624954.1
SCO0646	7978245	7978829	-	TetR family transcriptional regulator	NP_624955.1
SCO0647	7977347	7978144	-	short chain oxidoreductase	NP_624956.1
SCO0648	7976585	7977280	-	methyltransferase	NP_624957.1
SCO0649	7976225	7976542	-	gas vesicle synthesis protein	NP_624958.1
SCO0650	7975676	7976188	-	gas vesicle synthesis-like protein	NP_624959.1
SCO0651	7974894	7975679	-	gas vesicle synthesis protein	NP_624960.1
SCO0652	7974611	7974889	-	gas vesicle synthesis protein	NP_624961.1
SCO0653	7974063	7974614	-	hypothetical protein	NP_624962.1
SCO0654	7973092	7974066	-	hypothetical protein	NP_624963.1
SCO0655	7972723	7973067	-	gas vesicle synthesis protein	NP_624964.1
SCO0656	7971884	7972726	-	gas vesicle synthesis protein	NP_624965.1
SCO0657	7971639	7971848	-	gas vesicle synthesis protein	NP_624966.1
SCO0658	7971340	7971642	-	gas vesicle synthesis protein	NP_624967.1
SCO0659	7970154	7971260	-	DeoR family transcriptional regulator	NP_624968.1
SCO0660	7968697	7970028	-	solute-binding lipoprotein	NP_624969.1
SCO0661	7967684	7968670	-	binding protein dependent transport protein	NP_624970.1
SCO0662	7966824	7967687	-	binding protein dependent transport protein	NP_624971.1
SCO0663	7965796	7966827	-	2-hydroxyacid dehydrogenase	NP_624972.1
SCO0664	7963904	7965799	-	hypothetical protein	NP_624973.1
SCO0665	7963531	7963758	-	hypothetical protein	NP_624974.1
SCO0666	7961115	7963394	-	catalase	NP_624975.1
SCO0667	7960179	7961060	+	hypothetical protein	NP_624976.1
SCO0668	7958515	7960107	+	flavoprotein	NP_624977.1
SCO0669	7957820	7958437	-	TetR family transcriptional regulator	NP_624978.1
SCO0670	7956240	7957823	-	glycerol-3-phosphate dehydrogenase	NP_624979.1
SCO0671	7955875	7956129	+	hypothetical protein	NP_624980.1
SCO0672	7955308	7955859	-	anti-sigma factor antagonist	NP_624981.1
SCO0673	7954772	7955299	+	hypothetical protein	NP_624982.1
SCO0674	7953327	7954679	+	endo-1,4-beta-xylanase	NP_624983.1
SCO0675	7950480	7953134	-	hypothetical protein	NP_624984.1
SCO0676	7947611	7950205	-	integral membrane sensor protein	NP_624985.1
SCO0677	7946634	7947476	-	chitosanase	NP_624986.1
SCO0678	7946350	7946523	+	hypothetical protein	NP_624987.1
SCO0679	7946045	7946260	-	hypothetical protein	NP_624988.1
SCO0680	7944469	7946013	+	transmembrane efflux protein	NP_733510.1
SCO0681	7942963	7944327	-	ferredoxin/ferredoxin-NADP reductase	NP_624989.1
SCO0682	7942495	7942869	+	hypothetical protein	NP_624990.1
SCO0683	7941928	7942452	+	hypothetical protein	NP_624991.1
SCO0684	7941113	7941889	+	hypothetical protein	NP_624992.1
SCO0685	7940700	7941107	+	hypothetical protein	NP_624993.1
SCO0686	7939440	7940663	-	hypothetical protein	NP_624994.1
SCO0687	7938584	7939378	+	oxidoreductase	NP_624995.1
SCO0688	7937219	7938391	-	hypothetical protein	NP_624996.1
SCO0689	7936521	7937156	-	oxidoreductase, iron-sulfur binding subunit	NP_624997.1
SCO0690	7935532	7936524	-	oxidoreductase, molybdopterin binding subunit	NP_624998.1
SCO0691	7933374	7935503	-	oxidoreductase	NP_733511.1
SCO0692	7931841	7933298	+	hypothetical protein	NP_624999.1
SCO0693	7931316	7931663	-	hypothetical protein	NP_625000.1
SCO0694	7931005	7931196	-	hypothetical protein	NP_625001.1
SCO0695	7930002	7930988	-	hypothetical protein	NP_625002.1
SCO0696	7929168	7929662	+	hypothetical protein	NP_625003.1
SCO0697	7928026	7928913	-	putative AraC-family regulator	NA
SCO0698	7927633	7927998	+	hypothetical protein	NP_625004.1
SCO0699	7927277	7927570	+	hypothetical protein	NP_625005.1
SCO0700	7925425	7927194	+	ABC transporter ATP-binding protein	NP_625006.1
SCO0701	7924823	7925266	+	hypothetical protein	NP_625007.1
SCO0702	7924114	7924692	+	Regulator	NP_625008.1
SCO0703	7923706	7923933	-	Regulator	NP_625009.1
SCO0704	7922661	7923579	-	putative DNA-binding protein	NA
SCO0705	7921745	7922563	+	hypothetical protein	NP_625010.1
SCO0706	7920314	7921597	+	lipoprotein	NP_625011.1
SCO0707	7919121	7920317	+	branched-chain amino acid ABC transporterpermease	NP_625012.1
SCO0708	7918229	7919128	+	branched-chain amino acid ABC transporter	NP_625013.1
SCO0709	7917432	7918232	+	ABC transporter ATP-binding protein	NP_625014.1
SCO0710	7916644	7917435	+	ABC transporter ATP-binding protein	NP_625015.1
SCO0711	7914311	7915591	+	hypothetical protein	NP_625016.1
SCO0712	7911365	7914190	+	Transcriptional activator	NP_625017.1
SCO0713	7910262	7911194	+	lipase	NP_625018.1
SCO0714	7908984	7909871	-	oxidoreductase	NP_625019.1
SCO0715	7908606	7908977	+	hypothetical protein	NP_625020.1
SCO0716	7907109	7908311	-	glycosyl hydrolase	NP_625021.1
SCO0717	7905910	7907037	-	hypothetical protein	NP_625022.1
SCO0718	7905612	7905833	-	hypothetical protein	NP_625023.1
SCO0719	7905023	7905499	+	hypothetical protein	NP_625024.1
SCO0720	7903457	7904950	+	hypothetical protein	NP_625025.1
SCO0721	7900914	7903292	+	glycosyl transferase	NP_625026.1
SCO0722	7900177	7900917	+	hydrolase	NP_625027.1
SCO0723	7899434	7900123	-	fructose transport system kinase	NP_733512.1
SCO0724	7898141	7899082	-	Transcriptional regulator	NP_625028.1
SCO0725	7897443	7897820	-	hypothetical protein	NP_625029.1
SCO0726	7896876	7897364	+	oxidoreductase	NP_625030.1
SCO0727	7895920	7896843	+	hypothetical protein	NP_625031.1
SCO0728	7895146	7895880	-	Regulatory protein	NP_625032.1
SCO0729	7894542	7894964	-	hypothetical protein	NP_625033.1
SCO0730	7894073	7894534	+	hypothetical protein	NP_625034.1
SCO0731	7892895	7894076	+	transferase	NP_625035.1
SCO0732	7891379	7892743	-	protease	NP_625036.1
SCO0733	7891120	7891305	+	hypothetical protein	NP_625037.1
SCO0734	7889680	7890954	+	Transcriptional repressor	NP_625038.1
SCO0735	7888411	7889613	-	oxidoreductase	NP_625039.1
SCO0736	7887682	7888377	+	hypothetical protein	NP_625040.1
SCO0737	7886696	7887496	+	oxidoreductase	NP_625041.1
SCO0738	7886106	7886645	-	hypothetical protein	NP_625042.1
SCO0739	7885196	7886122	+	short chain dehydrogenase	NP_625043.1
SCO0740	7884412	7885041	+	hydrolase	NP_625044.1
SCO0741	7883324	7884412	+	oxidoreductase	NP_625045.1
SCO0742	7881392	7883146	-	ABC transporter	NP_733513.1
SCO0743	7881099	7881383	+	hypothetical protein	NP_625046.1
SCO0744	7880552	7880917	-	hypothetical protein	NP_625047.1
SCO0745	7879865	7880524	+	TetR family transcriptional regulator	NP_625048.1
SCO0746	7878412	7879665	-	Ser/Thr protein kinase	NP_625049.1
SCO0747	7877671	7878171	+	hypothetical protein	NP_625050.1
SCO0748	7876967	7877548	-	hydrolase	NP_625051.1
SCO0749	7875973	7876947	+	dehydratase	NP_625052.1
SCO0750	7875628	7875807	+	hypothetical protein	NP_625053.1
SCO0751	7873041	7875527	+	Regulatory protein	NP_625054.1
SCO0752	7871506	7872819	+	protease	NP_625055.1
SCO0753	7870709	7870924	-	hypothetical protein (bacteriocin biosynthetic pathway)	NP_625056.1
SCO0754	7869785	7870531	-	hypothetical protein (bacteriocin biosynthetic pathway)	NP_625057.1
SCO0755	7867566	7869788	-	ABC transporter (bacteriocin biosynthetic pathway)	NP_625058.1
SCO0756	7864742	7867564	-	ABC transporter (bacteriocin biosynthetic pathway)	NP_625059.1
SCO0757	7863701	7864711	-	phosphatase	NP_625060.1
SCO0758	7863473	7863652	-	hypothetical protein	NP_625061.1
SCO0759	7862386	7863417	-	hypothetical protein	NP_625062.1
SCO0760	7861711	7862373	-	methyltransferase	NP_625063.1
SCO0761	7861470	7861649	-	hypothetical protein	NP_625064.1
SCO0762	7860902	7861336	+	protease inhibitor protein	NP_625065.1
SCO0763	7859373	7860542	-	oxidoreductase	NP_625066.1
SCO0764	7857695	7859302	+	hydrolase	NP_625067.1
SCO0765	7855093	7857336	+	endoglucanase	NP_625068.1
SCO0766	7851853	7854939	+	beta-galactosidase	NP_625069.1
SCO0767	7849193	7851700	-	hypothetical protein	NP_625070.1
SCO0768	7848397	7849062	-	lipoprotein	NP_625071.1
SCO0769	7847392	7848360	+	aldo/keto reductase	NP_733514.1
SCO0770	7846757	7847314	+	hypothetical protein	NP_625072.1
SCO0771	7846310	7846747	+	hypothetical protein	NP_625073.1
SCO0772	7845635	7846213	-	Regulatory protein	NP_625074.1
SCO0773	7845460	7845660	+	ferredoxin	NP_625075.1
SCO0774	7844209	7845447	+	cytochrome P450	NP_625076.1
SCO0775	7843450	7843899	-	hypothetical protein	NP_625077.1
SCO0776	7842369	7843385	+	hypothetical protein	NP_625078.1
SCO0777	7841196	7842221	-	hypothetical protein	NP_625079.1
SCO0778	7840839	7841147	-	hypothetical protein	NP_625080.1
SCO0779	7840423	7840818	+	hypothetical protein	NP_625081.1
SCO0780	7839290	7840231	-	zinc-binding oxidoreductase	NP_625082.1
SCO0781	7838719	7839219	-	anti sigma factor antagonist	NP_625083.1
SCO0782	7837800	7838753	+	ribose-phosphate pyrophosphokinase	NP_625084.1
SCO0783	7835691	7837598	-	tetracycline resistance protein	NP_625085.1
SCO0784	7834990	7835673	-	hypothetical protein	NP_625086.1
SCO0785	7834310	7834993	+	hypothetical protein	NP_625087.1
SCO0786	7833708	7834247	-	hypothetical protein	NP_625088.1
SCO0787	7832309	7833577	-	hydrolase	NP_625089.1
SCO0788	7832034	7832270	+	hypothetical protein	NP_625090.1
SCO0789	7830843	7831961	-	hypothetical protein	NP_625091.1
SCO0790	7830131	7830787	-	hydrolase	NP_733515.1
SCO0791	7828828	7829967	-	hypothetical protein	NP_625092.1
SCO0792	7827500	7828531	-	hypothetical protein	NP_625093.1
SCO0793	7827174	7827482	+	hypothetical protein	NP_625094.1
SCO0794	7825820	7827109	+	Transcriptional regulator	NP_625095.1
SCO0795	7825136	7825630	-	hypothetical protein	NP_625096.1
SCO0796	7823761	7825020	-	hypothetical protein	NP_625097.1
SCO0797	7822648	7823700	-	hypothetical protein	NP_625098.1
SCO0798	7821392	7822627	-	hypothetical protein	NP_625099.1
SCO0799	7820699	7821424	+	hypothetical protein	NP_625100.1
SCO0800	7819974	7820591	+	TetR family transcriptional regulator	NP_625101.1
SCO0801	7818276	7819859	-	cytochrome P450	NP_625102.1
SCO0802	7817466	7818314	+	hypothetical protein	NP_625103.1
SCO0803	7816434	7817408	+	RNA polymerase sigma factor	NP_625104.1
SCO0804	7815668	7816411	+	hypothetical protein	NP_625105.1
SCO0805	7814296	7815597	+	prolyl aminopeptidase	NP_625106.1
SCO0806	7813143	7814168	+	LacI family transcriptional regulator	NP_625107.1
SCO0807	7812733	7813053	+	hypothetical protein	NP_625108.1
SCO0808	7811624	7812706	+	solute-binding lipoprotein	NP_625109.1
SCO0809	7810369	7811382	+	ABC transporter permease	NP_625110.1
SCO0810	7809336	7810376	+	ABC transporter permease	NP_625111.1
SCO0811	7807822	7809339	+	ABC transporter ATP-binding protein	NP_733516.1
SCO0812	7806385	7807545	-	sugar isomerase	NP_625112.1
SCO0813	7804227	7806266	-	short chain dehydrogenase	NP_625113.1
SCO0814	7802776	7804230	-	rhamnose kinase	NP_625114.1
SCO0815	7801945	7802697	-	hypothetical protein	NP_625115.1
SCO0816	7800470	7801948	-	iron-sulfur protein	NP_625116.1
SCO0817	7799826	7800473	-	hypothetical protein	NP_625117.1
SCO0818	7798914	7799708	-	ABC transporter ATP-binding protein	NP_625118.1
SCO0819	7797600	7798910	-	transmembrane transport protein	NP_625119.1
SCO0820	7797171	7797530	+	hypothetical protein	NP_625120.1
SCO0821	7796111	7797088	+	threonine dehydratase	NP_625121.1
SCO0822	7795422	7796102	+	DNA-binding protein	NP_625122.1
SCO0823	7794875	7795315	-	GntR family transcriptional regulator	NP_625123.1
SCO0824	7793988	7794878	-	ABC transporter ATP-binding protein	NP_625124.1
SCO0825	7793035	7793991	-	transmembrane transport protein	NP_625125.1
SCO0826	7792165	7792965	-	hypothetical protein	NP_625126.1
SCO0827	7791782	7792120	+	hypothetical protein	NP_625127.1
SCO0828	7790008	7791669	-	alkaline phosphatase	NP_625128.1
SCO0829	7788430	7789806	-	serine protease	NP_625129.1
SCO0830	7787289	7788368	+	penicillin-binding protein	NP_625130.1
SCO0831	7786372	7787292	+	hypothetical protein	NP_625131.1
SCO0832	7785410	7786375	+	hypothetical protein	NP_625132.1
SCO0833	7784703	7785413	+	hypothetical protein	NP_625133.1
SCO0834	7784494	7784682	+	hypothetical protein	NP_625134.1
SCO0835	7783748	7784395	+	methyltransferase	NP_625135.1
SCO0836	7782587	7783588	+	hypothetical protein	NP_625136.1
SCO0837	7782238	7782504	+	hypothetical protein	NP_625137.1
SCO0838	7781641	7782066	-	hypothetical protein	NP_625138.1
SCO0839	7779458	7781575	+	transmembrane transport protein	NP_625139.1
SCO0840	7778808	7779314	+	MarR family transcriptional regulator	NP_625140.1
SCO0841	7777141	7778703	-	oxidoreductase	NP_625141.1
SCO0842	7775297	7776673	-	deoxyribodipyrimidine photolyase	NP_625142.1
SCO0843	7774836	7775270	+	hypothetical protein	NP_625143.1
SCO0844	7774502	7774843	+	DNA-binding protein	NP_625144.1
SCO0845	7774229	7774495	+	hypothetical protein	NP_625145.1
SCO0846	7773322	7774122	-	hypothetical protein	NP_625146.1
SCO0847	7772806	7773264	+	lyase	NP_625147.1
SCO0848	7771689	7772690	+	oxidoreductase	NP_625148.1
SCO0849	7771155	7771679	+	hypothetical protein	NP_625149.1
SCO0850	7770540	7770965	-	hypothetical protein	NP_625150.1
SCO0851	7769471	7770535	+	PfkB-family carbohydrate kinase	NP_625151.1
SCO0852	7768842	7769474	+	aldolase	NP_625152.1
SCO0853	7768215	7768613	-	hypothetical protein	NP_625153.1
SCO0854	7765379	7767970	-	hypothetical protein	NP_625154.1
SCO0855	7764828	7765334	+	acetyltransferase	NP_625155.1
SCO0856	7763539	7764765	+	hypothetical protein	NP_625156.1
SCO0857	7762761	7763399	-	TetR family transcriptional regulator	NP_625157.1
SCO0858	7762131	7762508	+	hypothetical protein	NP_625158.1
SCO0859	7761453	7761962	+	hypothetical protein	NP_625159.1
SCO0860	7759168	7761456	+	cation-transporting ATPase	NP_625160.1
SCO0861	7758959	7759168	+	hypothetical protein	NP_625161.1
SCO0862	7758036	7758695	+	hypothetical protein	NP_625162.1
SCO0863	7756582	7758039	+	hypothetical protein	NP_625163.1
SCO0864	7755569	7756165	+	ECF family RNA polymerase sigma factor	NP_625164.1
SCO0865	7754646	7755416	+	hypothetical protein	NP_625165.1
SCO0866	7753936	7754577	+	ECF family RNA polymerase sigma factor	NP_625166.1
SCO0867	7753036	7753740	+	hypothetical protein	NP_625167.1
SCO0868	7752238	7752681	+	Regulatory protein	NP_625168.1
SCO0869	7751793	7752167	+	anti-sigma factor antagonist	NP_625169.1
SCO0870	7750723	7751172	+	two-component system response regulator	NP_625170.1
SCO0871	7749131	7750726	+	two-component sensor protein	NP_625171.1
SCO0872	7747733	7749070	+	hypothetical protein	NP_625172.1
SCO0873	7747326	7747607	+	hypothetical protein	NP_625173.1
SCO0874	7746089	7746781	+	hypothetical protein	NP_625174.1
SCO0875	7745753	7746088	+	Transcription regulator ArsR	NP_625175.1
SCO0876	7745333	7745581	+	hypothetical protein	NP_625176.1
SCO0877	7742595	7745261	-	Transcriptional regulator	NP_625177.1
SCO0878	7741713	7742591	-	hydrolase	NP_625178.1
SCO0879	7740939	7741716	-	putative ABC-transport protein, ATP-binding domain (pseudogene).	NA
SCO0880	7740176	7740592	-	hypothetical protein	NP_625179.1
SCO0881	7739009	7739974	+	hypothetical protein	NP_625180.1
SCO0882	7738491	7738838	-	hypothetical protein	NP_625181.1
SCO0883	7737791	7738447	-	peptide deformylase	NP_625182.1
SCO0884	7736296	7737729	+	oxidoreductase	NP_625183.1
SCO0885	7735771	7736175	-	thioredoxin	NP_625184.1
SCO0886	7734717	7735751	+	LacI family transcriptional regulator	NP_625185.1
SCO0887	7733940	7734644	+	TetR family transcriptional regulator	NP_625186.1
SCO0888	7733237	7733800	-	hypothetical protein	NP_625187.1
SCO0889	7732271	7733176	+	LysR family transcriptional regulator	NP_625188.1
SCO0890	7731179	7731886	+	short chain oxidoreductase	NP_625189.1
SCO0891	7730238	7731077	-	DNA-binding protein	NP_625190.1
SCO0892	7729268	7730218	+	hypothetical protein	NP_625191.1
SCO0893	7727896	7729119	-	hypothetical protein	NP_625192.1
SCO0894	7726445	7727881	-	hypothetical protein	NP_625193.1
SCO0895	7725418	7726437	+	RNA polymerase principal sigma factor HrdC	NP_625194.1
SCO0896	7724630	7725055	+	oxidoreductase	NP_625195.1
SCO0897	7723941	7724534	+	hypothetical protein	NP_625196.1
SCO0898	7721675	7723657	+	Regulator	NP_625197.1
SCO0899	7720567	7721463	-	hydrolase	NP_625198.1
SCO0900	7719198	7720481	-	transmembrane efflux protein	NP_625199.1
SCO0901	7717746	7718834	+	hypothetical protein	NP_625200.1
SCO0902	7717216	7717644	+	hypothetical protein	NP_625201.1
SCO0903	7716697	7716957	-	hypothetical protein	NP_625202.1
SCO0904	7716386	7716685	-	hypothetical protein	NP_625203.1
SCO0905	7715986	7716291	-	hypothetical protein	NP_625204.1
SCO0906	7715559	7716056	+	hypothetical protein	NP_625205.1
SCO0907	7714650	7715540	+	dehydrogenase	NP_625206.1
SCO0908	7714053	7714517	-	hypothetical protein	NP_625207.1
SCO0909	7713079	7714068	+	hypothetical protein	NP_625208.1
SCO0910	7711641	7712942	-	hypothetical protein	NP_625209.1
SCO0911	7710304	7711644	-	hypothetical protein	NP_625210.1
SCO0912	7709489	7710304	-	hypothetical protein	NP_625211.1
SCO0913	7708521	7709492	-	hypothetical protein	NP_733517.1
SCO0914	7707216	7708484	+	lipoprotein	NP_625212.1
SCO0915	7706750	7707007	-	hypothetical protein	NP_625213.1
SCO0916	7706225	7706716	+	hypothetical protein	NP_625214.1
SCO0917	7704955	7705974	-	oxygenase	NP_625215.1
SCO0918	7702567	7704912	-	excinuclease ABC subunit A	NP_625216.1
SCO0919	7701565	7702524	+	hypothetical protein	NP_625217.1
SCO0920	7700665	7701492	+	acyltransferase	NP_625218.1
SCO0921	7699895	7700665	+	hypothetical protein	NP_625219.1
SCO0922	7698867	7699613	+	succinate dehydrogenase/fumarate reductaseiron-sulfur subunit	NP_625220.1
SCO0923	7696921	7698870	+	succinate dehydrogenase flavoprotein subunit	NP_625221.1
SCO0924	7696188	7696919	+	cytochrome B subunit	NP_625222.1
SCO0925	7695232	7696116	-	LysR family transcriptional regulator	NP_625223.1
SCO0926	7694298	7695197	+	hypothetical protein	NP_625224.1
SCO0927	7693284	7694120	-	LysR family transcriptional regulator	NP_625225.1
SCO0928	7691052	7693196	+	hypothetical protein	NP_625226.1
SCO0929	7690243	7691055	+	hypothetical protein	NP_625227.1
SCO0930	7689064	7690017	+	lipoprotein	NP_625228.1
SCO0931	7688184	7688795	-	putative secreted proline-rich protein	NP_625229.1
SCO0932	7687404	7688168	-	hypothetical protein	NP_625230.1
SCO0933	7686674	7687192	-	lipoprotein	NP_625231.1
SCO0934	7685950	7686591	+	hypothetical protein	NP_625232.1
SCO0935	7685101	7685766	-	hypothetical protein	NP_625233.1
SCO0936	7684464	7685069	+	oligosaccharide deacetylase	NP_625234.1
SCO0937	7683658	7684119	-	hypothetical protein	NP_625235.1
SCO0938	7682131	7683537	-	amino acid transporter	NP_625236.1
SCO0939	7681271	7682134	+	hydrolase	NP_625237.1
SCO0940	7680788	7681261	-	MarR family regulatory protein	NP_625238.1
SCO0941	7679632	7680786	+	lipoprotein	NP_625239.1
SCO0942	7678824	7679378	-	RNA polymerase sigma factor SigL	NP_625240.1
SCO0943	7678167	7678682	-	hypothetical protein	NP_625241.1
SCO0944	7677298	7677948	-	hypothetical protein	NP_625242.1
SCO0945	7676396	7677259	+	formamidopyrimidine-DNA glycosylase	NP_625243.1
SCO0946	7674265	7676355	+	regulatory protein	NP_733518.1
SCO0947	7672730	7674142	-	hypothetical protein	NP_625244.1
SCO0948	7669687	7672710	+	alpha-mannosidase	NP_625245.1
SCO0949	7668298	7669545	+	hypothetical protein	NP_625246.1
SCO0950	7667346	7668266	+	transport system permease	NP_625247.1
SCO0951	7666417	7667349	+	transport system permease	NP_625248.1
SCO0952	7665118	7666410	+	solute-binding protein	NP_625249.1
SCO0953	7663835	7664884	-	LacI family transcriptional regulator	NP_625250.1
SCO0954	7663030	7663512	+	acetyltransferase	NP_625251.1
SCO0955	7662798	7662974	+	hypothetical protein	NP_625252.1
SCO0956	7661867	7662322	-	hypothetical protein	NP_625253.1
SCO0957	7660306	7661808	+	oxidoreductase	NP_625254.1
SCO0958	7658862	7660202	+	hypothetical protein	NP_625255.1
SCO0959	7656355	7658673	+	hypothetical protein	NP_625256.1
SCO0960	7653678	7656296	+	hydrolase	NP_625257.1
SCO0961	7652258	7653478	+	glucose-1-phosphate adenylyltransferase	NP_625258.2
SCO0962	7651045	7652208	+	glycosyl transferase	NP_625259.1
SCO0963	7650114	7651007	+	hypothetical protein	NP_625260.1
SCO0964	7649370	7649801	+	hypothetical protein	NP_625261.1
SCO0965	7648670	7649329	+	hypothetical protein	NP_625262.1
SCO0966	7647605	7648564	+	dehydratase	NP_625263.1
SCO0967	7646914	7647537	+	reductase	NP_625264.1
SCO0968	7646271	7646813	+	hypothetical protein	NP_625265.1
SCO0969	7645499	7646122	+	reductase	NP_625266.1
SCO0970	7644695	7645429	+	dehydrogenase/reductase	NP_625267.1
SCO0971	7643544	7644455	-	LysR family transcriptional regulator	NP_625268.1
SCO0972	7643125	7643469	-	transposase remnant	NP_625269.1
SCO0973	7641741	7643000	-	hypothetical protein	NP_625270.1
SCO0974	7640432	7641751	+	hypothetical protein	NP_733519.1
SCO0975	7638676	7640115	-	6-phosphogluconate dehydrogenase	NP_625271.1
SCO0976	7637553	7638686	+	hypothetical protein	NP_625272.1
SCO0977	7637167	7637517	+	hypothetical protein	NP_625273.1
SCO0978	7636702	7637121	+	aspartate alpha-decarboxylase	NP_625274.1
SCO0979	7636136	7636372	+	hypothetical protein	NP_625275.1
SCO0980	7635552	7635908	-	putative acylCoA hydrolase	NA
SCO0981	7634063	7635532	+	DNA-binding protein	NP_625277.1
SCO0982	7632401	7633681	-	isocitrate lyase	NP_625278.1
SCO0983	7630708	7632300	-	malate synthase	NP_625279.1
SCO0984	7629842	7630711	-	3-hydroxybutyryl-CoA dehydrogenase	NP_625280.1
SCO0985	7626947	7629265	-	MetE / 5-methyltetrahydropteroyltriglutamate/homocysteineS-methyltransferase	NP_625281.1
SCO0986	7626043	7626744	-	putative integral membrane protein	NP_625282.1
SCO0987	7624263	7625816	-	putative integral membrane protein	NP_625283.1
SCO0988	7623539	7624231	-	acetyltransferase	NP_625284.1
SCO0989	7623114	7623518	+	hypothetical protein	NP_625285.1
SCO0990	7621840	7622829	+	putative integral membrane protein	NP_625286.1
SCO0991	7620394	7621257	-	hypothetical protein	NP_625287.1
SCO0992	7619375	7620397	-	cysteine synthase	NP_625288.1
SCO0993	7618140	7619378	-	hypothetical protein	NP_625289.1
SCO0994	7616882	7618147	-	putative integral membrane protein	NP_625290.1
SCO0995	7616164	7616913	-	methyltransferase	NP_625291.1
SCO0996	7614852	7615895	-	lipoprotein	NP_625292.1
SCO0997	7613740	7614855	-	Fe uptake system integral membrane protein	NP_625293.1
SCO0998	7612925	7613743	-	Fe uptake system permease	NP_625294.1
SCO0999	7612107	7612754	+	superoxide dismutase	NP_625295.1
SCO1000	7610513	7611625	+	integrase	NP_625296.1
SCO1001	7609759	7610121	-	hypothetical protein	NP_625297.1
SCO1002	7609230	7609616	+	hypothetical protein	NP_625298.1
SCO1003	7608547	7609131	-	TetR family transcriptional regulator	NP_625299.1
SCO1004	7607635	7608435	+	hypothetical protein	NP_625300.1
SCO1005	7606110	7607327	-	insertion element	NP_625301.1
SCO1006	7605956	7606093	+	hypothetical protein	NP_625302.1
SCO1007	7604495	7605637	+	oxidoreductase	NP_625303.1
SCO1008	7603988	7604323	-	hypothetical protein	NP_625304.1
SCO1009	7603353	7603973	+	transposase	NP_625305.1
SCO1010	7601214	7602650	-	integral membrane transport protein	NP_625306.1
SCO1011	7599267	7601171	+	hypothetical protein	NP_625307.1
SCO1012	7598410	7599210	+	oxidoreductase	NP_625308.1
SCO1013	7597875	7598354	+	mut-like protein	NP_625309.1
SCO1014	7596193	7597806	+	transferase	NP_625310.1
SCO1015	7595852	7596196	+	hypothetical protein	NP_625311.1
SCO1016	7594964	7595788	+	hypothetical protein	NP_625312.1
SCO1017	7594289	7594831	+	lipoprotein	NP_625313.1
SCO1018	7593367	7594209	+	glutamate racemase	NP_625314.1
SCO1019	7592131	7593366	-	hypothetical protein	NP_625315.1
SCO1020	7590789	7592111	+	hypothetical protein	NP_625316.1
SCO1021	7590050	7590499	-	hypothetical protein	NP_733520.1
SCO1022	7589180	7590007	-	hypothetical protein	NP_625317.1
SCO1023	7588326	7588934	-	hypothetical protein	NP_625318.1
SCO1024	7585779	7588280	-	hypothetical protein	NP_625319.1
SCO1025	7583371	7585728	+	hypothetical protein	NP_625320.1
SCO1026	7582289	7583113	-	Transcriptional regulator	NP_625321.1
SCO1027	7581684	7582157	-	hypothetical protein	NP_625322.1
SCO1028	7580525	7581649	+	lyase	NP_625323.1
SCO1029	7579921	7580148	-	hypothetical protein	NP_625324.1
SCO1030	7579187	7579705	-	hypothetical protein	NP_625325.1
SCO1031	7576394	7578961	+	ABC transporter	NP_625326.1
SCO1032	7575648	7576397	+	ABC transporter ATP-binding protein	NP_625327.1
SCO1033	7575367	7575651	+	hypothetical protein	NP_625328.1
SCO1034	7574611	7575264	-	TetR family transcriptional regulator	NP_625329.1
SCO1035	7574013	7574600	-	hypothetical protein	NP_625330.1
SCO1036	7573108	7574016	-	phosphotriesterase-family protein	NP_625331.1
SCO1037	7572642	7573043	-	hypothetical protein	NP_625332.1
SCO1038	7572250	7572597	-	hypothetical protein	NP_625333.1
SCO1039	7570990	7572228	+	Regulatory protein	NP_625334.1
SCO1040	7570302	7570952	+	DNA repair protein	NP_625335.1
SCO1041	7569003	7570226	-	hypothetical protein	NP_625336.1
SCO1042	7568542	7568892	+	hypothetical protein	NP_625337.1
SCO1043	7567699	7568478	-	Transcriptional regulator	NP_625338.1
SCO1044	7566736	7567677	+	hypothetical protein	NP_625339.1
SCO1045	7566310	7566543	-	metal associated protein	NP_625340.1
SCO1046	7563963	7566224	-	metal transporter ATPase	NP_625341.1
SCO1047	7562981	7563673	-	hypothetical protein	NP_625342.1
SCO1048	7562556	7563008	+	hypothetical protein	NP_625343.1
SCO1049	7561314	7562477	+	oxidoreductase	NP_625344.1
SCO1050	7560502	7561104	-	DNA protection protein	NP_625345.1
SCO1051	7559417	7560490	-	hypothetical protein	NP_625346.1
SCO1052	7558730	7559398	+	Regulatory protein	NP_625347.1
SCO1053	7558076	7558504	+	hypothetical protein	NP_625348.1
SCO1054	7556856	7558058	-	aminotransferase	NP_625349.1
SCO1055	7554483	7556753	+	alpha-xylosidase	NP_733521.1
SCO1056	7552912	7554171	-	sugar transport sugar binding protein	NP_625350.1
SCO1057	7551935	7552900	-	sugar transport integral membrane protein	NP_625351.1
SCO1058	7551102	7551929	-	sugar transport integral membrane protein	NP_625352.1
SCO1059	7549682	7551061	-	beta-glucosidase	NP_625353.1
SCO1060	7548397	7549638	+	Transcriptional repressor	NP_625354.1
SCO1061	7546674	7548341	+	bifunctional sugar binding protein/sugarhydrolase	NP_625355.1
SCO1062	7544502	7546583	+	hydrolase	NP_625356.1
SCO1063	7543548	7544441	+	sugar transport integral membrane protein	NP_625357.1
SCO1064	7542610	7543545	+	sugar transport integral membrane protein	NP_625358.1
SCO1065	7541252	7542613	+	sugar transport sugar binding protein	NP_625359.1
SCO1066	7539951	7540973	-	LacI family transcriptional regulator	NP_625360.1
SCO1067	7538632	7539804	-	integral membrane transport protein	NP_625361.1
SCO1068	7537814	7538554	-	hypothetical protein	NP_625362.1
SCO1069	7537313	7537792	+	MarR family transcriptional regulator	NP_625363.1
SCO1070	7536414	7537079	+	Two component system response regulator	NP_625364.1
SCO1071	7535170	7536417	+	Two component system sensor kinase	NP_625365.1
SCO1072	7534825	7535046	-	hypothetical protein	NP_625366.1
SCO1073	7533496	7534764	+	hydrogenase	NP_625367.1
SCO1074	7531996	7533351	-	hypothetical protein	NP_625368.1
SCO1075	7530819	7531862	+	hypothetical protein	NP_625369.1
SCO1076	7530456	7530650	+	hypothetical protein	NP_625370.1
SCO1077	7529407	7530360	+	sugar kinase	NP_625371.1
SCO1078	7528117	7529166	-	LacI family transcriptional regulator	NP_625372.1
SCO1079	7527196	7528029	-	hypothetical protein	NP_625373.1
SCO1080	7525917	7527215	+	hypothetical protein	NP_625374.1
SCO1081	7524787	7525749	+	electron transfer flavoprotein subunit alpha	NP_625375.1
SCO1082	7523943	7524731	+	electron transfer flavoprotein subunit beta	NP_625376.1
SCO1083	7523213	7523722	+	flavin-dependent reductase	NP_625377.1
SCO1084	7522686	7523066	+	thioredoxin	NP_625378.1
SCO1085	7521692	7522420	-	acyltransferase	NP_625379.1
SCO1086	7521082	7521681	+	hypothetical protein	NP_625380.1
SCO1087	7519952	7521022	+	aldolase	NP_625381.1
SCO1088	7519137	7519955	+	oxidoreductase	NP_625382.1
SCO1089	7517737	7519140	+	hypothetical protein	NP_625383.1
SCO1090	7516827	7517510	-	phosphodiesterase	NP_625384.1
SCO1091	7516236	7516775	+	acetyltransferase	NP_625385.1
SCO1092	7515760	7516152	-	hypothetical protein	NP_625386.1
SCO1093	7514874	7515725	-	hydroxylase	NP_625387.1
SCO1094	7514132	7514710	-	TetR family transcriptional regulator	NP_625388.1
SCO1095	7513004	7514020	-	hypothetical protein	NP_625389.1
SCO1096	7512742	7512936	-	hypothetical protein	NP_625390.1
SCO1097	7511822	7512700	-	hydrolase	NP_625391.1
SCO1098	7511216	7511791	+	MarR family regulatory protein	NP_625392.1
SCO1099	7509486	7511219	+	hypothetical protein	NP_625393.1
SCO1100	7508712	7509290	-	hypothetical protein	NP_625394.1
SCO1101	7507629	7508564	-	hypothetical protein	NP_625395.1
SCO1102	7506714	7507385	-	hypothetical protein	NP_625396.1
SCO1103	7505943	7506632	-	hydrolase	NP_625397.1
SCO1104	7505097	7505798	-	TetR family transcriptional regulator	NP_625398.1
SCO1105	7503607	7505109	+	hypothetical protein	NP_625399.1
SCO1106	7502742	7503398	-	lipoprotein	NP_625400.1
SCO1107	7502244	7502699	+	hypothetical protein	NP_625401.1
SCO1108	7501734	7502105	+	Regulatory protein	NP_733522.1
SCO1109	7500513	7501592	-	oxidoreductase	NP_625402.1
SCO1110	7499515	7500315	-	lyase	NP_625403.1
SCO1111	7498704	7499510	+	hypothetical protein	NP_625404.1
SCO1112	7496952	7498655	-	oxidoreductase	NP_625405.1
SCO1113	7495716	7496870	-	hypothetical protein	NP_625406.1
SCO1114	7494968	7495645	-	uracil-DNA glycosylase	NP_625407.1
SCO1115	7493973	7494971	-	hypothetical protein	NP_625408.1
SCO1116	7492908	7493834	-	hypothetical protein	NP_625409.1
SCO1117	7491581	7492618	+	hypothetical protein	NP_625410.1
SCO1118	7489929	7491419	+	hypothetical protein	NP_625411.1
SCO1119	7489235	7489711	-	transcription regulator AsnC	NP_625412.1
SCO1120	7488498	7489214	-	hydrolase	NP_625413.1
SCO1121	7487674	7488414	-	hypothetical protein	NP_625414.1
SCO1122	7486716	7487552	+	Regulatory protein	NP_625415.1
SCO1123	7486259	7486657	-	hypothetical protein	NP_625416.1
SCO1124	7485651	7486142	+	hypothetical protein	NP_625417.1
SCO1125	7485087	7485608	+	hypothetical protein	NP_625418.1
SCO1126	7483936	7485090	+	hypothetical protein	NP_625419.1
SCO1127	7482897	7483835	-	oxidoreductase	NP_625420.1
SCO1128	7481972	7482880	-	hypothetical protein	NP_625421.1
SCO1129	7481028	7481876	-	deacetylase	NP_625422.1
SCO1130	7479242	7481017	-	hypothetical protein	NP_625423.1
SCO1131	7478027	7479184	+	hypothetical protein	NP_625424.1
SCO1132	7475887	7478034	+	oxidoreductase	NP_625425.1
SCO1133	7474898	7475890	+	oxidoreductase, molybdopterin binding subunit	NP_625426.1
SCO1134	7474299	7474901	+	oxidoreductase, iron-sulfur binding subunit	NP_625427.1
SCO1135	7473520	7474110	-	TetR family transcriptional regulator	NP_625428.1
SCO1136	7472766	7473557	+	Two component system response regulator	NP_625429.1
SCO1137	7471123	7472769	+	Two component system histidine kinase	NP_625430.1
SCO1138	7469729	7470727	-	hypothetical protein	NP_625431.1
SCO1139	7469187	7469732	-	hypothetical protein	NP_625432.1
SCO1140	7467686	7469185	-	hypothetical protein	NP_625433.1
SCO1141	7467197	7467619	+	hypothetical protein	NP_625434.1
SCO1142	7466035	7467114	-	oxidoreductase	NP_625435.1
SCO1143	7465261	7466022	+	hypothetical protein	NP_625436.1
SCO1144	7463226	7465028	+	ABC transporter ATP-binding protein	NP_625437.1
SCO1145	7462619	7463080	-	MarR family regulatory protein	NP_625438.1
SCO1146	7461839	7462597	+	lipoprotein	NP_625439.1
SCO1147	7459733	7461610	-	ABC transporter transmembrane subunit	NP_733523.1
SCO1148	7457955	7459736	-	ABC transporter	NP_625440.1
SCO1149	7457250	7457720	-	hypothetical protein	NP_625441.1
SCO1150	7456914	7457186	-	50S ribosomal protein L31	NP_625442.1
SCO1151	7456099	7456893	+	hypothetical protein	NP_625443.1
SCO1152	7453440	7456004	-	helicase	NP_625444.1
SCO1153	7452554	7453420	-	acyl-CoA thioesterase II	NP_625445.1
SCO1154	7451581	7452552	+	hypothetical protein	NP_625446.1
SCO1155	7451030	7451443	+	hypothetical protein	NP_625447.1
SCO1156	7450496	7450924	-	hypothetical protein	NP_625448.1
SCO1157	7449853	7450467	+	ATP/GTP binding protein	NP_625449.1
SCO1158	7449371	7449784	+	hypothetical protein	NP_625450.1
SCO1159	7448915	7449352	+	hypothetical protein	NP_625451.1
SCO1160	7446330	7448918	+	hypothetical protein	NP_625452.1
SCO1161	7445533	7446267	+	hypothetical protein	NP_625453.1
SCO1162	7444721	7445320	-	methyltransferase	NP_625454.1
SCO1163	7443374	7444273	+	hypothetical protein	NP_625455.1
SCO1164	7442971	7443297	-	hypothetical protein	NP_625456.1
SCO1165	7441914	7442831	-	hypothetical protein	NP_625457.1
SCO1166	7441525	7441857	+	hypothetical protein	NP_625458.1
SCO1167	7438539	7441211	-	helicase	NP_733524.1
SCO1168	7437274	7438542	-	hypothetical protein	NP_625459.1
SCO1169	7436016	7437179	+	xylose isomerase	NP_625460.1
SCO1170	7434415	7435860	-	xylulose kinase	NP_733525.1
SCO1171	7432981	7434189	-	Xylose repressor	NP_625461.1
SCO1172	7432068	7432673	-	amidase	NP_625462.1
SCO1173	7430634	7431893	-	transcriptional regulator	NP_625463.1
SCO1174	7428973	7430496	-	aldehyde dehydrogenase	NP_625464.1
SCO1175	7428506	7428913	+	hypothetical protein	NP_625465.1
SCO1176	7426055	7427845	+	dihydroxy-acid dehydratase	NP_625466.1
SCO1177	7425206	7425946	-	GntR-famly transcriptional regulator	NP_625467.1
SCO1178	7424725	7425174	+	hypothetical protein	NP_625468.1
SCO1179	7423933	7424691	+	hypothetical protein	NP_625469.1
SCO1180	7422709	7423869	-	DNA polymerase III subunit beta	NP_625470.1
SCO1181	7421734	7422588	-	hypothetical protein	NP_625471.1
SCO1182	7416557	7421737	-	hypothetical protein	NP_625472.1
SCO1183	7415335	7416504	-	hypothetical protein	NP_625473.1
SCO1184	7411367	7415329	-	hypothetical protein	NP_625474.1
SCO1185	7409367	7411370	-	hypothetical protein	NP_625475.1
SCO1186	7408265	7409290	-	LacI family transcriptional regulator	NP_625476.1
SCO1187	7406902	7408047	-	cellulase B	NP_625477.1
SCO1188	7405560	7406654	-	cellulose binding protein	NP_625478.1
SCO1189	7404962	7405387	-	hypothetical protein	NP_625479.1
SCO1190	7403398	7404999	+	export protein	NP_625480.1
SCO1191	7402852	7403325	+	MarR family transcriptional regulator	NP_625481.1
SCO1192	7402360	7402728	-	hypothetical protein	NP_625482.1
SCO1193	7401769	7402338	+	TetR family transcriptional regulator	NP_625483.1
SCO1194	7400177	7401667	-	export protein	NP_625484.1
SCO1195	7399993	7400187	+	hypothetical protein	NP_625485.1
SCO1196	7399015	7399878	+	hypothetical protein	NP_625486.1
SCO1197	7397757	7398845	+	acyl-CoA dehydrogenase	NP_625487.1
SCO1198	7396579	7397760	+	acyl-CoA dehydrogenase	NP_625488.1
SCO1199	7395602	7396582	+	oxidoreductase	NP_625489.1
SCO1200	7394942	7395517	+	Regulatory protein	NP_625490.1
SCO1201	7393899	7394864	-	reductase	NP_733526.1
SCO1202	7392270	7393808	-	ATP-dependent DNA ligase	NP_625491.1
SCO1203	7391812	7392273	-	MutT-like protein	NP_625492.1
SCO1204	7390293	7391678	-	succinic semialdehyde dehydrogenase	NP_625493.1
SCO1205	7390031	7390255	-	hypothetical protein	NP_625494.1
SCO1206	7388759	7389883	-	1,3,6,8-tetrahydroxynaphthalene synthase (THN / flaviolin biosynthetic cluster)	NP_625495.1
SCO1207	7387548	7388762	-	cytochrome P450 (THN / flaviolin biosynthetic cluster)	NP_625496.1
SCO1208	7387018	7387551	-	hypothetical protein (THN / flaviolin biosynthetic cluster)	NP_625497.1
SCO1209	7385795	7387021	+	acyl-CoA dehydrogenase	NP_625498.1
SCO1210	7384968	7385624	-	Transcriptional regulator	NP_625499.1
SCO1211	7384273	7384926	+	polypeptide deformylase	NP_625500.1
SCO1212	7382970	7384208	-	ligase	NP_625501.1
SCO1213	7382218	7382946	-	hypothetical protein	NP_625502.1
SCO1214	7381026	7382051	-	6-phosphofructokinase	NP_625503.1
SCO1215	7379882	7380832	-	hypothetical protein	NP_625504.1
SCO1216	7379668	7379871	-	hypothetical protein	NP_625505.1
SCO1217	7378412	7379629	+	sensor kinase	NP_625506.1
SCO1218	7376580	7378415	+	transmembrane transport protein	NP_625507.1
SCO1219	7376156	7376551	+	hypothetical protein	NP_625508.1
SCO1220	7375391	7376152	+	Regulatory protein	NP_625509.1
SCO1221	7374810	7375313	-	transcription regulator AsnC	NP_625510.1
SCO1222	7373818	7374684	-	hypothetical protein	NP_625511.1
SCO1223	7372598	7373821	-	ornithine aminotransferase	NP_625512.1
SCO1224	7372124	7372582	+	sugar-phosphate isomerase	NP_625513.1
SCO1225	7370468	7371982	-	osmoprotectant transporter	NP_625514.1
SCO1226	7367177	7370377	+	hypothetical protein	NP_733527.1
SCO1227	7365438	7366907	+	DNA-binding protein	NP_625515.1
SCO1228	7364499	7365221	-	acyltransferase	NP_625516.1
SCO1229	7363389	7364450	-	reductase	NP_625517.1
SCO1230	7361695	7363320	+	tripeptidylaminopeptidase	NP_625518.1
SCO1231	7360777	7361541	+	urease accessory protein	NP_625519.1
SCO1232	7360103	7360780	+	urease accessory protein	NP_625520.1
SCO1233	7359263	7359937	+	urease accessroy protein UreF	NP_625521.1
SCO1234	7357533	7359254	+	urease subunit alpha	NP_625522.1
SCO1235	7357229	7357540	+	urease subunit beta	NP_625523.1
SCO1236	7356913	7357215	+	urease subunit gamma	NP_625524.1
SCO1237	7356404	7356688	+	hypothetical protein	NP_625525.1
SCO1238	7355657	7356292	-	ATP-dependent Clp protease	NP_625526.1
SCO1239	7355341	7355649	-	hypothetical protein	NP_625527.1
SCO1240	7354351	7354824	-	hypothetical protein	NP_625528.1
SCO1241	7353868	7354380	+	hypothetical protein	NP_625529.1
SCO1242	7352792	7353652	-	DNA-binding protein	NP_625530.1
SCO1243	7351370	7352497	+	8-amino-7-oxononanoate synthase	NP_625531.1
SCO1244	7349996	7351219	-	biotin synthase	NP_625532.1
SCO1245	7348717	7350003	-	adenosylmethionine--8-amino-7-oxononanoateaminotransferase BioA	NP_625533.1
SCO1246	7347999	7348715	-	dithiobiotin synthetase	NP_625534.1
SCO1247	7346944	7347621	-	hypothetical protein	NP_625535.1
SCO1248	7346548	7346922	+	hypothetical protein	NP_625536.1
SCO1249	7346301	7346528	+	hypothetical protein	NP_625537.1
SCO1250	7345768	7346193	-	acetyltransferase	NP_625538.1
SCO1251	7344279	7345685	-	hypothetical protein	NP_625539.1
SCO1252	7343269	7344282	-	hypothetical protein	NP_625540.1
SCO1253	7342390	7343172	-	hypothetical protein	NP_625541.1
SCO1254	7340781	7342223	-	adenylosuccinate lyase	NP_733528.1
SCO1255	7340224	7340706	-	G/U mismatch-specific DNA glycosylase	NP_625542.1
SCO1256	7339584	7340024	+	hypothetical protein	NP_625543.1
SCO1257	7338792	7339517	+	ABC transporter	NP_625544.1
SCO1258	7337869	7338789	+	ABC transporter ATP-binding protein	NP_625545.1
SCO1259	7336607	7337761	-	Two-component system sensor kinase	NP_625546.1
SCO1260	7335930	7336592	-	Two-component system response regulator	NP_625547.1
SCO1261	7334676	7335830	-	Transcriptional regulator	NP_625548.1
SCO1262	7333875	7334636	+	GntR family transcriptional regulator	NP_625549.1
SCO1263	7332797	7333684	+	ECF-sigma factor	NP_625550.1
SCO1264	7331765	7332715	-	hydrolase	NP_625551.1
SCO1265	7330944	7331813	+	lipase (Unknown polyketide biosynthetic pathway)	NP_625552.1
SCO1266	7329632	7330900	+	3-oxoacyl-ACP synthase (Unknown polyketide biosynthetic pathway)	NP_625553.1
SCO1267	7329378	7329635	+	acyl carrier protein (Unknown polyketide biosynthetic pathway)	NP_625554.1
SCO1268	7328142	7329260	+	acyltransferase (Unknown polyketide biosynthetic pathway)	NP_625555.1
SCO1269	7327132	7328145	+	pyruvate dehydrogenase subunit beta (Unknown polyketide biosynthetic pathway)	NP_625556.1
SCO1270	7326164	7327135	+	pyruvate dehydrogenase subunit alpha (Unknown polyketide biosynthetic pathway)	NP_625557.1
SCO1271	7325191	7326153	+	3-oxoacyl-ACP synthase (Unknown polyketide biosynthetic pathway)	NP_625558.1
SCO1272	7324919	7325191	+	acyl carrier protein (Unknown polyketide biosynthetic pathway)	NP_625559.1
SCO1273	7323729	7324847	+	reductase (Unknown polyketide biosynthetic pathway)	NP_625560.1
SCO1274	7322702	7323361	-	hypothetical protein	NP_625561.1
SCO1275	7320895	7322652	-	halogenase	NP_625562.1
SCO1276	7320219	7320815	-	RNA polymerase ECF sigma factor	NP_625563.1
SCO1277	7319422	7320165	-	hypothetical protein	NP_625564.1
SCO1278	7317752	7319329	-	ATP/GTP-binding protein	NP_625565.1
SCO1279	7316831	7317709	-	hypothetical protein	NP_625566.1
SCO1280	7315532	7316773	+	hypothetical protein	NP_625567.1
SCO1281	7314098	7315420	+	oxidoreductase	NP_625568.1
SCO1282	7313523	7314101	+	oxidoreductase	NP_625569.1
SCO1283	7313063	7313530	+	hypothetical protein	NP_625570.1
SCO1284	7311596	7312981	+	aminotransferase	NP_625571.1
SCO1285	7310478	7311599	+	ketoreductase	NP_625572.1
SCO1286	7309299	7310423	+	oxidoreductase	NP_625573.1
SCO1287	7308265	7309227	+	hypothetical protein	NP_625574.1
SCO1288	7307775	7308281	+	hypothetical protein	NP_625575.1
SCO1289	7306089	7307612	-	GntR family transcriptional regulator	NP_625576.1
SCO1290	7304355	7305944	-	alkaline phosphatase	NP_733529.1
SCO1291	7302801	7304204	-	hypothetical protein	NP_625577.1
SCO1292	7300069	7302792	-	hypothetical protein	NP_625578.1
SCO1293	7298595	7299953	-	hypothetical protein	NP_625579.1
SCO1294	7297347	7298570	+	cystathionine gamma-synthase	NP_625580.1
SCO1295	7296796	7297287	-	Transcription regulator AsnC	NP_625581.1
SCO1296	7295029	7296717	-	hypothetical protein	NP_625582.1
SCO1297	7294039	7294560	+	hypothetical protein	NP_625583.1
SCO1298	7293466	7294017	+	hypothetical protein	NP_625584.1
SCO1299	7292959	7293405	-	transcriptional regulator	NP_625585.1
SCO1300	7289926	7292925	+	exonuclease	NP_625586.1
SCO1301	7288766	7289929	+	exonuclease	NP_625587.1
SCO1302	7287756	7288382	+	hypothetical protein	NP_625588.1
SCO1303	7286881	7287684	+	hypothetical protein	NP_625589.1
SCO1304	7286377	7286784	-	hypothetical protein	NP_625590.1
SCO1305	7284970	7286364	+	hypothetical protein	NP_625591.1
SCO1306	7283720	7284964	+	hypothetical protein	NP_625592.1
SCO1307	7282216	7283622	+	hypothetical protein	NP_625593.1
SCO1308	7280831	7282054	-	4-hydroxybenzoate 3-monooxygenase	NP_625594.1
SCO1309	7280454	7280801	+	Regulatory protein	NP_625595.1
SCO1310	7279238	7280329	-	cation efflux system protein	NP_625596.1
SCO1311	7278676	7279233	+	hypothetical protein	NP_625597.1
SCO1312	7278027	7278632	+	Transcriptional regulator	NP_625598.1
SCO1313	7277083	7277940	-	hypothetical protein	NP_625599.1
SCO1314	7276249	7277052	+	sugar acetyltransferase	NP_625600.1
SCO1315	7275605	7276141	-	siderophore binding protein	NP_625601.1
SCO1316	7274906	7275541	+	hypothetical protein	NP_625602.1
SCO1317	7274380	7274817	+	hypothetical protein	NP_625603.1
SCO1318	7273312	7274295	-	hypothetical protein	NP_625604.1
SCO1319	7272213	7273235	-	hypothetical protein	NP_733530.1
SCO1320	7271344	7272189	+	hypothetical protein	NP_625605.1
SCO1321	7270092	7271270	+	elongation factor Tu	NP_625606.1
SCO1322	7269095	7270000	+	hypothetical protein	NP_625607.1
SCO1323	7268269	7269045	-	hypothetical protein	NP_625608.1
SCO1324	7267059	7268228	+	3-ketoacyl-CoA thiolase	NP_625609.1
SCO1325	7266451	7266924	-	hypothetical protein	NP_625610.1
SCO1326	7265426	7266301	-	UDP pyrophosphate phosphatase	NP_625611.1
SCO1327	7263771	7264934	-	hypothetical protein	NP_625612.1
SCO1328	7262942	7263799	+	hypothetical protein	NP_625613.1
SCO1329	7262474	7262707	+	hypothetical protein	NP_625614.1
SCO1330	7261395	7262477	+	fatty acid CoA ligase	NP_625615.1
SCO1331	7259028	7261370	-	multidomain-containing protein family	NP_625616.1
SCO1332	7257786	7258658	+	hypothetical protein	NP_625617.1
SCO1333	7256513	7257481	-	hypothetical protein	NP_625618.1
SCO1334	7255682	7255861	-	hypothetical protein	NP_625619.1
SCO1335	7254883	7255623	+	oxidoreductase	NP_625620.1
SCO1336	7253160	7254734	-	lipoprotein N-acyltransferase (integralmembrane)	NP_625621.1
SCO1337	7252331	7253236	+	oxidoreductase	NP_625622.1
SCO1338	7251127	7252317	+	monooxygenase	NP_625623.1
SCO1339	7250404	7251024	-	hypothetical protein	NP_625624.1
SCO1340	7249849	7250361	-	hypothetical protein	NP_625625.1
SCO1341	7249239	7249745	-	lipoprotein	NP_625626.1
SCO1342	7248640	7249191	+	hypothetical protein	NP_625627.1
SCO1343	7247830	7248513	+	uracil-DNA glycosylase	NP_625628.1
SCO1344	7246164	7247756	+	solute binding transport lipoprotein	NP_625629.1
SCO1345	7245200	7245961	+	3-ketoacyl-ACP reductase	NP_625630.1
SCO1346	7244395	7245156	+	3-oxoacyl-ACP reductase	NP_625631.1
SCO1347	7243365	7244129	-	hypothetical protein	NP_625632.1
SCO1348	7242891	7243274	+	hypothetical protein	NP_625633.1
SCO1349	7242139	7242894	+	hypothetical protein	NP_625634.1
SCO1350	7241297	7241917	-	hypothetical protein	NP_625635.1
SCO1351	7238475	7241213	-	Large transcriptional regulator	NP_625636.1
SCO1352	7237039	7238451	+	Xaa-Pro aminopeptidase II	NP_625637.1
SCO1353	7235932	7236963	-	transcriptional regulator	NP_625638.1
SCO1354	7235283	7235846	+	hypothetical protein	NP_625639.1
SCO1355	7233609	7235222	+	serine protease	NP_625640.1
SCO1356	7232793	7233290	-	iron sulfur protein	NP_625641.1
SCO1357	7232329	7232790	-	hypothetical protein	NP_625642.1
SCO1358	7231285	7232196	+	LysR family transcriptional regulator	NP_625643.1
SCO1359	7230212	7231210	-	hypothetical protein	NP_733531.1
SCO1360	7228411	7229748	+	GntR family transcriptional regulator	NP_625644.1
SCO1361	7227689	7228375	-	hypothetical protein	NP_625645.1
SCO1362	7226668	7227642	+	hypothetical protein	NP_625646.1
SCO1363	7225478	7226482	+	hypothetical protein	NP_625647.1
SCO1364	7224760	7225299	+	hypothetical protein	NP_625648.1
SCO1365	7224374	7224541	-	hypothetical protein	NP_625649.1
SCO1366	7223600	7224253	+	hypothetical protein	NP_625650.1
SCO1367	7222852	7223607	+	ABC transporter ATP-binding protein	NP_625651.1
SCO1368	7221716	7222855	+	ABC transporter	NP_625652.1
SCO1369	7220328	7221542	-	Two component system histidine kinase	NP_625653.1
SCO1370	7219696	7220331	-	Two component system DNA binding responseregulator	NP_625654.1
SCO1371	7218749	7219558	-	oxidoreductase	NP_625655.1
SCO1372	7217895	7218722	+	hypothetical protein	NP_625656.1
SCO1373	7216296	7217813	+	hypothetical protein	NP_625657.1
SCO1374	7215152	7215763	-	hypothetical protein	NP_625658.1
SCO1375	7214649	7214852	-	hypothetical protein	NP_625659.1
SCO1376	7213348	7214418	-	LacI family transcriptional regulator	NP_625660.1
SCO1377	7212796	7213215	-	molibdenum binding protein	NP_625661.1
SCO1378	7209843	7212728	+	glycine dehydrogenase	NP_625662.1
SCO1379	7209035	7209430	-	hypothetical protein	NP_625663.1
SCO1380	7207686	7209125	+	DNA polymerase IV	NP_625664.2
SCO1381	7206935	7207621	+	hypothetical protein	NP_733532.1
SCO1382	7206299	7206772	+	hypothetical protein	NP_625665.1
SCO1383	7205475	7206215	+	hypothetical protein	NP_625666.1
SCO1384	7204627	7205430	+	hypothetical protein	NP_625667.1
SCO1385	7203582	7204436	+	hypothetical protein	NP_625668.1
SCO1386	7203244	7203576	+	hypothetical protein	NP_625669.1
SCO1387	7202342	7203247	+	membrane associated protein	NP_625670.1
SCO1388	7199747	7202242	+	mannose-1-phosphate guanyltransferase	NP_625671.1
SCO1389	7198987	7199634	+	CDP-diacylglycerol--glycerol-3-phosphate3-phosphatidyltransferase	NP_625672.1
SCO1390	7192768	7193217	-	PTS system sugar phosphotransferase componentIIA	NP_625673.1
SCO1391	7191011	7192681	-	phosphoenolpyruvate-protein phosphotransferase	NP_625674.1
SCO1392	7190036	7190938	+	hypothetical protein	NP_625675.1
SCO1393	7187936	7189912	+	acetoacetate-CoA ligase	NP_625676.1
SCO1394	7185335	7187722	-	glycosyl hydrolase	NP_625677.1
SCO1395	7184928	7185344	+	mutT-like protein	NP_625678.1
SCO1396	7183936	7184760	+	D-alanyl-D-alanine dipeptidase	NP_625679.1
SCO1397	7182713	7183732	-	hypothetical protein	NP_625680.1
SCO1399	7181219	7181824	+	ATP/GTP-binding protein	NP_625682.1
SCO1400	7180774	7181169	+	hypothetical protein	NP_625683.1
SCO1401	7180329	7180763	+	hypothetical protein	NP_625684.1
SCO1402	7177501	7180332	+	large hypothetical protein	NP_625685.1
SCO1403	7176539	7177081	-	hypothetical protein	NP_625686.1
SCO1404	7173487	7176492	+	hypothetical protein	NP_625687.1
SCO1405	7171637	7173484	+	HSP90 family protein	NP_625688.1
SCO1406	7170558	7171544	+	hypothetical protein	NP_625689.1
SCO1407	7165791	7170452	+	hypothetical protein	NP_733533.1
SCO1408	7164804	7165685	+	hypothetical protein	NP_625690.1
SCO1409	7163189	7164715	+	hypothetical protein	NP_625691.1
SCO1410	7162385	7163080	+	GntR family transcriptional regulator	NP_625692.1
SCO1411	7160925	7162247	-	transmembrane transport protein	NP_625693.1
SCO1412	7160095	7160928	-	hypothetical protein	NP_625694.1
SCO1413	7158230	7159648	+	hypothetical protein	NP_625695.1
SCO1414	7157490	7157894	+	ankyrin	NP_625696.1
SCO1415	7157038	7157232	-	hypothetical protein	NP_625697.1
SCO1416	7155236	7156984	-	hypothetical protein	NP_625698.1
SCO1417	7153367	7154869	+	GntR family transcriptional regulator	NP_625699.1
SCO1418	7152572	7153264	-	hypothetical protein	NP_625700.1
SCO1419	7151808	7152575	-	phosphodiesterase	NP_625701.1
SCO1420	7150296	7151756	-	hypothetical protein	NP_625702.1
SCO1421	7149750	7150124	-	hypothetical protein	NP_625703.1
SCO1422	7149063	7149647	+	hypothetical protein	NP_625704.1
SCO1423	7148108	7149016	+	glycosyl transferase	NP_625705.1
SCO1424	7145972	7147582	+	hypothetical protein	NP_625706.1
SCO1425	7145391	7145888	+	transcription regulator AsnC	NP_625707.1
SCO1426	7144743	7145180	-	hypothetical protein	NP_625708.1
SCO1427	7144253	7144570	-	hypothetical protein	NP_625709.1
SCO1428	7143115	7144290	+	acyl-CoA dehydrogenase	NP_625710.1
SCO1429	7141470	7142723	-	chitinase	NP_625711.1
SCO1430	7140729	7141391	+	TetR family transcriptional regulator	NP_625712.1
SCO1431	7140404	7140646	+	hypothetical protein	NP_625713.1
SCO1432	7138944	7140383	+	hypothetical protein	NP_625714.1
SCO1433	7138205	7138669	-	hypothetical protein	NP_625715.1
SCO1434	7135901	7137757	-	CbxX/CfqX family protein	NP_625716.1
SCO1435	7134673	7135716	+	hypothetical protein	NP_625717.1
SCO1436	7133345	7134676	+	hypothetical protein	NP_625718.1
SCO1437	7132670	7133140	+	hypothetical protein	NP_625719.1
SCO1438	7131775	7132632	+	ATP phosphoribosyltransferase	NP_733534.1
SCO1439	7131454	7131726	+	phosphoribosyl-ATP pyrophosphatase	NP_625720.1
SCO1440	7130934	7131419	+	6,7-dimethyl-8-ribityllumazine synthase	NP_625721.1
SCO1441	7129623	7130912	+	bifunctional 3,4-dihydroxy-2-butanone4-phosphate synthase/GTP cyclohydrolase II protein	NP_625722.1
SCO1442	7128982	7129626	+	hypothetical protein	NP_625723.1
SCO1443	7128383	7128985	+	riboflavin synthase subunit alpha	NP_625724.1
SCO1444	7125524	7127899	-	chitinase	NP_625725.1
SCO1445	7124515	7125282	-	hypothetical protein	NP_625726.1
SCO1446	7124076	7124444	-	hypothetical protein	NP_625727.1
SCO1447	7122855	7124054	+	Transcriptional regulator	NP_625728.1
SCO1448	7121531	7122742	-	transporter	NP_625729.1
SCO1449	7121113	7121571	+	hypothetical protein	NP_625730.1
SCO1450	7119508	7120944	-	uracyl permease	NP_625731.1
SCO1451	7118375	7119526	+	endoglucanase	NP_625732.1
SCO1452	7117506	7118201	-	hypothetical protein	NP_625733.1
SCO1453	7116442	7117374	-	hypothetical protein	NP_625734.1
SCO1454	7114725	7116422	+	amino oxidase	NP_625735.1
SCO1455	7113872	7114660	+	hydrolase	NP_625736.1
SCO1456	7113334	7113693	+	hypothetical protein	NP_625737.1
SCO1457	7112001	7113242	+	transporter	NP_625738.1
SCO1458	7111400	7111852	+	Transcription regulator AsnC	NP_625739.1
SCO1459	7109894	7111384	+	amino acid transporter	NP_625740.1
SCO1460	7109201	7109596	+	hypothetical protein	NP_625741.1
SCO1461	7107677	7109128	+	inosine 5-monophosphate dehydrogenase	NP_625742.1
SCO1462	7107224	7107577	+	hypothetical protein	NP_625743.1
SCO1463	7106076	7107158	+	Transcriptional regulator	NP_625744.1
SCO1464	7105351	7106037	+	ribulose-phosphate 3-epimerase	NP_625745.1
SCO1465	7103988	7105193	+	hypothetical protein	NP_625746.1
SCO1466	7103053	7103991	+	hypothetical protein	NP_625747.1
SCO1467	7101581	7103056	+	hypothetical protein	NP_625748.1
SCO1468	7099198	7101522	+	Ser/Thr protein kinase	NP_625749.1
SCO1469	7096995	7099100	+	hypothetical protein	NP_625750.1
SCO1470	7096623	7096994	-	hypothetical protein	NP_625751.1
SCO1471	7095557	7096576	-	transposase	NP_625752.1
SCO1472	7094110	7095537	+	Sun-family protein	NP_625753.1
SCO1473	7093089	7094021	+	methionyl-tRNA formyltransferase	NP_625754.1
SCO1474	7092229	7092780	-	hypothetical protein	NP_625755.1
SCO1475	7089906	7092056	+	primosome assembly protein PriA	NP_625756.1
SCO1476	7088573	7089781	+	S-adenosylmethionine synthetase	NP_625757.1
SCO1477	7087050	7088333	+	bifunctional phosphopantothenoylcysteinedecarboxylase/phosphopantothenate synthase	NP_733535.1
SCO1478	7086690	7086962	+	DNA-directed RNA polymerase subunit omega	NP_625758.1
SCO1479	7086034	7086627	+	guanylate kinase	NP_625759.1
SCO1480	7085673	7085996	+	hypothetical protein	NP_625760.1
SCO1481	7084613	7085449	+	orotidine 5'-phosphate decarboxylase	NP_625761.1
SCO1482	7083501	7084607	+	dihydroorotate dehydrogenase 2	NP_625762.1
SCO1483	7080096	7083404	+	carbamoyl phosphate synthase large subunit	NP_625763.1
SCO1484	7078961	7080103	+	carbamoyl phosphate synthase small subunit	NP_625764.1
SCO1485	7078389	7078964	+	hypothetical protein	NP_625765.1
SCO1486	7077106	7078392	+	dihydroorotase	NP_625766.1
SCO1487	7076121	7077101	+	aspartate carbamoyltransferase catalyticsubunit	NP_625767.1
SCO1488	7075425	7076006	+	bifunctional pyrimidine regulatory protein PyrRuracil phosphoribosyltransferase	NP_625768.1
SCO1489	7074624	7075127	-	DNA-binding protein	NP_625769.1
SCO1490	7073992	7074420	+	transcription antitermination protein NusB	NP_625770.1
SCO1491	7073423	7073989	+	elongation factor P	NP_625771.1
SCO1492	7072252	7073358	+	peptidase	NP_625772.1
SCO1493	7071185	7072072	+	putative secreted protein	NP_625773.1
SCO1494	7069927	7071018	+	3-dehydroquinate synthase	NP_625774.1
SCO1495	7069415	7069930	+	shikimate kinase	NP_625775.1
SCO1496	7068234	7069418	+	chorismate synthase	NP_625776.1
SCO1497	7067663	7068028	+	hypothetical protein	NP_625777.1
SCO1498	7066775	7067614	+	shikimate 5-dehydrogenase	NP_625778.2
SCO1499	7065046	7066794	+	hypothetical protein	NP_625779.1
SCO1500	7064414	7064917	+	Holliday junction resolvase-like protein	NP_625780.1
SCO1501	7061745	7064417	+	alanyl-tRNA synthetase	NP_625781.1
SCO1502	7061389	7061745	+	hypothetical protein	NP_625782.1
SCO1503	7060932	7061381	+	hypothetical protein	NP_625783.1
SCO1504	7058577	7060829	-	Regulator	NP_625784.1
SCO1505	7057918	7058532	+	30S ribosomal protein S4	NP_625785.1
SCO1506	7056268	7057623	+	recombination factor protein RarA	NP_625786.1
SCO1507	7055476	7056198	+	hypothetical protein	NP_625787.1
SCO1508	7054065	7055342	+	histidyl-tRNA synthetase	NP_625788.1
SCO1509	7053361	7054068	+	hydrolase	NP_625789.1
SCO1510	7052344	7053177	-	peptidyl-prolyl cis-trans isomerase	NP_625790.1
SCO1511	7051141	7052208	-	hypothetical protein	NP_733536.1
SCO1512	7050980	7051120	-	hypothetical protein	NP_625791.1
SCO1513	7048358	7050901	+	GTP pyrophosphokinase	NP_625792.1
SCO1514	7047677	7048174	+	adenine phosphoribosyltransferase	NP_625793.1
SCO1515	7046508	7047629	+	preprotein translocase subunit SecF	NP_625794.1
SCO1516	7044792	7046504	+	preprotein translocase subunit SecD	NP_625795.1
SCO1517	7044048	7044557	+	hypothetical protein	NP_625796.1
SCO1518	7042799	7043872	+	Holliday junction DNA helicase RuvB	NP_625797.1
SCO1519	7042147	7042752	+	Holliday junction DNA helicase RuvA	NP_625798.1
SCO1520	7041584	7042150	+	Holliday junction resolvase	NP_625799.1
SCO1521	7040723	7041475	+	hypothetical protein	NP_625800.1
SCO1522	7040065	7040673	+	glutamine amidotransferase subunit PdxT	NP_625801.1
SCO1523	7039141	7040052	+	pyridoxal biosynthesis lyase PdxS	NP_625802.1
SCO1524	7038487	7039029	+	hypothetical protein	NP_625803.1
SCO1525	7037264	7038427	+	sugar transferase	NP_625804.1
SCO1526	7036332	7037267	+	lipid A biosynthesis lauroyl acyltransferase	NP_625805.1
SCO1527	7035610	7036335	+	membrane transferase	NP_625806.1
SCO1528	7033204	7035402	-	elongation factor G	NP_625807.1
SCO1529	7031281	7032936	-	hypothetical protein	NP_625808.1
SCO1530	7030632	7031192	+	hypothetical protein	NP_625809.1
SCO1531	7028566	7030542	+	threonyl-tRNA synthetase	NP_625810.1
SCO1532	7027100	7028377	+	hypothetical protein	NP_625811.1
SCO1533	7026537	7027103	+	hypothetical protein	NP_625812.1
SCO1534	7025640	7026365	-	DNA polymerase III subunit epsilon	NP_625813.1
SCO1535	7024993	7025451	+	hypothetical protein	NP_625814.1
SCO1536	7022485	7024953	+	hypothetical protein	NP_625815.1
SCO1537	7020598	7021509	+	transport system membrane protein	NP_625816.1
SCO1538	7019615	7020601	+	transport system membrane protein	NP_625817.1
SCO1539	7018302	7019603	+	lipoprotein	NP_625818.1
SCO1540	7017323	7017775	+	hypothetical protein	NP_625819.1
SCO1541	7016718	7017197	-	Regulator	NP_625820.1
SCO1542	7015878	7016438	-	hypothetical protein	NP_625821.1
SCO1543	7014973	7015434	+	hypothetical protein	NP_625822.1
SCO1544	7014257	7014844	-	hypothetical protein	NP_625823.1
SCO1545	7013341	7014168	+	acetyltransferase	NP_733537.1
SCO1546	7012392	7013213	+	4-amino-4-deoxychorismate lyase	NP_625824.1
SCO1547	7011334	7012395	+	anthranilate synthase	NP_625825.1
SCO1548	7010378	7010638	+	hypothetical protein	NP_625826.1
SCO1549	7009311	7010249	+	possible enzyme of the phosphotransferase family	NP_625827.1
SCO1550	7008937	7009119	+	small membrane protein	NP_625828.1
SCO1551	7006883	7008364	-	protein kinase	NP_625829.1
SCO1552	7006037	7006855	+	rRNA methylase	NP_625830.1
SCO1553	7004803	7006035	+	uroporphyrin-III methyltransferase	NP_625831.1
SCO1554	7000978	7004616	+	nicotinate-nucleotide-dimethylbenzimidazolephosphoribosyltransferase	NP_625832.1
SCO1555	6999379	7000605	+	methyltransferase	NP_625833.1
SCO1556	6998563	6999261	+	acetyltransferase	NP_625834.1
SCO1557	6997625	6998452	+	lipoprotein	NP_625835.1
SCO1558	6996836	6997558	+	ABC transporter permease	NP_625836.1
SCO1559	6995718	6996824	+	ABC transporter ATP-binding protein	NP_625837.1
SCO1560	6994692	6995342	+	phosphatase	NP_625838.1
SCO1561	6994272	6994631	-	hypothetical protein	NP_625839.1
SCO1562	6993854	6994270	-	hypothetical protein	NP_625840.1
SCO1563	6993305	6993790	+	acetyltransferase	NP_625841.1
SCO1564	6992735	6993235	+	RNA polymerase sigma factor	NP_625842.1
SCO1565	6991482	6992660	+	glycerophosphoryl diester phosphodiesterase	NP_733538.1
SCO1566	6990435	6991106	-	acyltransferase	NP_625843.1
SCO1567	6988827	6990359	+	transmembrane-transport protein	NP_625844.1
SCO1568	6988261	6988830	+	TetR family transcriptional regulator	NP_625845.1
SCO1569	6987121	6988173	+	oxidoreductase	NP_625846.1
SCO1570	6985649	6987076	+	argininosuccinate lyase	NP_625847.1
SCO1571	6984942	6985529	-	hypothetical protein	NP_625848.1
SCO1572	6984222	6984938	-	hypothetical protein	NP_625849.1
SCO1573	6982752	6984089	-	oxidoreductase membrane protein	NP_625850.1
SCO1574	6981921	6982589	-	hypothetical protein	NP_625851.1
SCO1575	6981125	6981865	-	thiamine biosynthesis lipoprotein	NP_625852.1
SCO1576	6980353	6980892	+	Arginine repressor	NP_625853.1
SCO1577	6979137	6980345	+	acetylornithine aminotransferase	NP_625854.1
SCO1578	6978220	6979140	+	acetylglutamate kinase	NP_625855.1
SCO1579	6977072	6978223	+	bifunctional ornithineacetyltransferase/N-acetylglutamate synthase	NP_733539.1
SCO1580	6976047	6977075	+	N-acetyl-gamma-glutamyl-phosphate reductase	NP_625856.1
SCO1581	6975450	6976013	-	hypothetical protein	NP_625857.1
SCO1582	6974936	6975460	+	ATP/GTP binding protein	NP_625858.1
SCO1583	6972399	6974873	+	arabinosidase	NP_625859.1
SCO1584	6971804	6972262	-	hypothetical protein	NP_625860.1
SCO1585	6971221	6971841	+	hypothetical protein	NP_625861.1
SCO1586	6970707	6971147	+	hypothetical protein	NP_625862.1
SCO1587	6969210	6970652	+	transcriptional regulator	NP_625863.1
SCO1588	6968213	6969175	-	hypothetical protein	NP_625864.1
SCO1589	6967978	6968172	-	hypothetical protein	NP_625865.1
SCO1590	6966702	6967946	+	hypothetical protein	NP_625866.1
SCO1591	6965653	6966564	-	3-hydroxybutyryl-CoA dehydrogenase	NP_625867.1
SCO1592	6965120	6965662	+	hypothetical protein	NP_625868.1
SCO1593	6963652	6964992	+	transcriptional regulator	NP_625869.1
SCO1594	6960702	6963224	+	phenylalanyl-tRNA synthetase subunit beta	NP_625870.1
SCO1595	6959626	6960702	+	phenylalanyl-tRNA synthetase subunit alpha	NP_625871.2
SCO1596	6958260	6959399	+	two-component sensor	NP_625872.1
SCO1597	6957361	6958209	+	rRNA methylase	NP_625873.1
SCO1598	6956794	6957177	+	50S ribosomal protein L20	NP_625874.1
SCO1599	6956502	6956696	+	50S ribosomal protein L35	NP_625875.1
SCO1600	6955734	6956387	+	translation initiation factor IF-3	NP_625876.1
SCO1601	6954985	6955350	-	hypothetical protein	NP_625877.1
SCO1602	6954229	6954960	+	hypothetical protein	NP_625878.1
SCO1603	6952409	6953653	-	transposase	NP_625879.1
SCO1604	6951830	6952357	+	possible unknown ORF of IS117-like insertion element	NP_625880.1
SCO1605	6951959	6952312	-	possible unknown ORF of IS117-like insertion element	NP_625881.1
SCO1606	6950614	6951582	-	membrane protein (putative beta lactamase family)	NP_625882.1
SCO1607	6949418	6950599	+	serine protease membrane protein	NP_625883.1
SCO1608	6948708	6949421	+	hypothetical protein	NP_625884.1
SCO1609	6946039	6947247	-	hypothetical protein	NP_625885.1
SCO1610	6945047	6946006	+	hypothetical protein	NP_625886.1
SCO1611	6944227	6945009	+	3-oxoacyl-ACP reductase	NP_625887.1
SCO1612	6942779	6944230	+	aldehyde dehydrogenase	NP_625888.1
SCO1613	6941394	6942782	+	glutamine synthetase	NP_625889.1
SCO1614	6940606	6941316	-	Transcriptional regulator	NP_625890.1
SCO1615	6939802	6940530	-	hypothetical protein	NP_625891.1
SCO1616	6938104	6939081	+	Transcriptional regulator	NP_625892.1
SCO1617	6936849	6938033	-	hypothetical protein	NP_625893.1
SCO1618	6936203	6936922	+	hypothetical protein	NP_733540.1
SCO1619	6935623	6936192	+	Regulatory protein	NP_625894.1
SCO1620	6932634	6935249	+	glycine/betaine ABC transporter permease	NP_625895.1
SCO1621	6931547	6932641	+	glycine/betaine transport ATP-binding protein	NP_625896.1
SCO1622	6930447	6931352	-	5'-3' exonuclease	NP_625897.1
SCO1623	6929499	6930341	-	hypothetical protein	NP_625898.1
SCO1624	6928510	6929100	+	acetyltransferase	NP_625899.1
SCO1625	6927437	6928411	-	ribosomal pseudouridine synthase	NP_625900.1
SCO1626	6925947	6927443	+	cytochrome P450	NP_625901.1
SCO1627	6925341	6925871	+	ATP-GTP binding protein	NP_625902.1
SCO1628	6924854	6925270	+	hypothetical protein	NP_625903.1
SCO1629	6924450	6924857	+	hypothetical protein	NP_625904.1
SCO1630	6922828	6924453	+	hypothetical protein	NP_625905.1
SCO1631	6919573	6922425	+	helicase	NP_625906.1
SCO1632	6918555	6919505	+	hypothetical protein	NP_625907.1
SCO1633	6918220	6918507	+	twin arginine translocase A	NP_625908.1
SCO1634	6917749	6917943	+	small membrane protein	NP_625909.1
SCO1635	6917427	6917738	+	hypothetical protein	NP_625910.1
SCO1636	6916348	6917430	+	hypothetical protein	NP_625911.1
SCO1637	6915376	6916329	+	hypothetical protein	NP_625912.1
SCO1638	6914867	6915238	+	peptidyl-prolyl cis-trans isomerase	NP_625913.1
SCO1639	6913800	6914807	+	peptidyl-prolyl cis-trans isomerase	NP_625914.1
SCO1640	6912257	6913618	+	hypothetical protein	NP_625915.1
SCO1641	6911030	6912247	+	transporter	NP_625916.1
SCO1642	6909874	6910926	-	LacI family regulator	NP_625917.1
SCO1643	6909095	6909859	+	20S proteasome alpha-subunit	NP_625918.1
SCO1644	6908188	6909033	+	20S proteasome subunit beta	NP_625919.1
SCO1645	6907643	6908236	+	putative endonuclease	NP_625920.1
SCO1646	6907391	6907609	+	putative Pup-like protein	NP_625921.1
SCO1647	6905719	6907212	+	putative Pup-like protein ligase	NP_625922.1
SCO1648	6903702	6905468	+	ATPase AAA	NP_625923.1
SCO1649	6903151	6903456	-	ferredoxin	NP_625924.1
SCO1650	6902486	6903076	+	hypothetical protein	NP_625925.1
SCO1651	6901349	6902251	+	putative methyltransferase	NP_625926.1
SCO1652	6900097	6901221	+	putative protease	NP_625927.1
SCO1653	6898369	6899223	-	putative nuclease	NP_625928.1
SCO1654	6897681	6898352	-	two-component response regulator	NP_625929.1
SCO1655	6895958	6897562	+	lipoprotein oligopeptide binding protein	NP_625930.1
SCO1656	6894813	6895514	+	hydrolase	NP_625931.1
SCO1657	6891175	6894687	+	methionine synthase	NP_625932.1
SCO1658	6890007	6890771	-	Glycerol operon regulatory protein	NP_625933.1
SCO1659	6888874	6889668	-	glycerol uptake facilitator protein	NP_625934.1
SCO1660	6887244	6888782	-	glycerol kinase	NP_625935.1
SCO1661	6885619	6887235	-	glycerol-3-phosphate dehydrogenase	NP_625936.1
SCO1662	6884466	6885467	-	hypothetical protein	NP_625937.1
SCO1663	6883172	6884401	+	cysteinyl-tRNA synthetase	NP_625938.1
SCO1664	6882271	6883068	+	hypothetical protein	NP_625939.1
SCO1665	6881684	6882274	+	hypothetical protein	NP_625940.1
SCO1666	6880912	6881598	+	phosphatase	NP_625941.1
SCO1667	6879855	6880859	-	ion transport protein	NP_625942.1
SCO1668	6879052	6879840	+	hypothetical protein	NP_625943.1
SCO1669	6877760	6878815	+	ATP/GTP-binding protein	NP_625944.1
SCO1670	6876660	6877646	-	oxidoreductase	NP_625945.1
SCO1671	6874345	6876663	-	hypothetical protein	NP_625946.1
SCO1672	6873479	6874282	+	hypothetical protein	NP_625947.1
SCO1673	6873243	6873431	-	hypothetical protein	NP_625948.1
SCO1674	6872399	6873178	+	hypothetical protein	NP_625949.1
SCO1675	6871986	6872219	+	small membrane protein	NP_625950.1
SCO1676	6870516	6871853	+	hypothetical protein	NP_625951.1
SCO1677	6869813	6870187	-	hypothetical protein	NP_625952.1
SCO1678	6869084	6869785	+	Transcriptional regulator	NP_625953.1
SCO1679	6868420	6868947	-	gluconokinase	NP_625954.1
SCO1680	6866928	6868325	-	gluconate permease	NP_733541.1
SCO1681	6866127	6866888	-	gluconate dehydrogenase	NP_625955.1
SCO1682	6865054	6866130	-	zinc-binding alcohol dehydrogenase	NP_625956.1
SCO1683	6863441	6864979	+	amino acid permease	NP_625957.1
SCO1684	6862366	6863382	+	hypothetical protein	NP_625958.1
SCO1685	6861231	6862124	-	putative integral membrane protein	NP_625959.1
SCO1686	6860666	6861211	-	putative Nudix hydrolase or isopentenyl-diphosphate delta-isomerase (isoprenoid biosynthesis)	NP_625960.1
SCO1687	6859611	6860003	-	putative membrane protein	NP_625961.1
SCO1688	6859267	6859608	-	putative membrane protein	NP_625962.1
SCO1689	6858108	6859133	-	phosphotransferase	NP_625963.1
SCO1690	6856888	6858102	-	acyl-CoA dehydrogenase	NP_625964.1
SCO1691	6856122	6856877	+	TetR family transcriptional regulator	NP_625965.1
SCO1692	6855355	6856125	+	oxidoreductase	NP_625966.1
SCO1693	6853972	6855249	+	hypothetical protein	NP_625967.1
SCO1694	6851211	6853892	+	penicillin acylase	NP_625968.1
SCO1695	6850260	6850862	-	hypothetical protein	NP_625969.1
SCO1696	6849425	6850159	-	hypothetical protein	NP_625970.1
SCO1697	6848630	6849157	+	MerR family transcriptional regulator	NP_625971.1
SCO1698	6848038	6848499	-	hypothetical protein	NP_625972.1
SCO1699	6847400	6848047	+	Transcriptional regulator	NP_625973.1
SCO1700	6847025	6847339	+	hypothetical protein	NP_625974.1
SCO1701	6845798	6846949	+	acyl-CoA dehydrogenase	NP_625975.1
SCO1702	6845067	6845708	-	Transcriptional regulator	NP_625976.1
SCO1703	6844290	6845003	-	Transcriptional regulator	NP_625977.1
SCO1704	6843242	6844216	-	hypothetical protein	NP_625978.1
SCO1705	6841894	6842991	+	alcohol dehydrogenase	NP_625979.1
SCO1706	6840482	6841870	+	aldehyde dehydrogenase	NP_625980.1
SCO1707	6839020	6840357	+	ABC sugar transporter, ATP-binding subunit	NP_625981.1
SCO1708	6838596	6838796	+	hypothetical protein	NP_625982.1
SCO1709	6837202	6838593	+	integral membrane transport protein	NP_625983.1
SCO1710	6835711	6837162	+	integral membrane transport protein	NP_625984.1
SCO1711	6833344	6835587	+	dehydrogenase	NP_625985.1
SCO1712	6832602	6833219	+	TetR family transcriptional regulator	NP_733542.1
SCO1713	6832501	6832605	+	hypothetical protein	NP_625986.1
SCO1714	6831935	6832504	+	hypothetical protein	NP_625987.1
SCO1715	6830399	6831724	-	homogentisate 1,2-dioxygenase	NP_625988.1
SCO1716	6829623	6830372	-	GntR family transcriptional regulator	NP_625989.1
SCO1717	6828440	6829615	-	hypothetical protein	NP_625990.1
SCO1718	6827710	6828414	+	Regulator	NP_625991.1
SCO1719	6826648	6827646	-	ABC transporter ATP-binding protein	NP_625992.1
SCO1720	6825836	6826651	-	ABC-transporter transmembrane protein	NP_625993.1
SCO1721	6825342	6825611	+	hypothetical protein	NP_625994.1
SCO1722	6824474	6825226	+	hypothetical protein	NP_625995.1
SCO1723	6823920	6824477	+	RNA polymerase sigma factor SigK	NP_625996.1
SCO1724	6822068	6823720	-	Ser/Thr protein kinase	NP_625997.1
SCO1725	6821259	6822065	+	hydrolase	NP_625998.1
SCO1726	6819979	6821073	-	ATPase	NP_625999.1
SCO1727	6819177	6819944	-	hypothetical protein	NP_626000.1
SCO1728	6818692	6819096	+	GntR family transcriptional regulator	NP_626001.1
SCO1729	6817733	6818659	-	hypothetical protein	NP_626002.1
SCO1730	6817252	6817752	-	hypothetical protein	NP_626003.1
SCO1731	6816621	6817238	+	hypothetical protein	NP_626004.1
SCO1732	6816335	6816469	-	hypothetical protein	NP_626005.1
SCO1733	6815839	6816309	+	acetyltransferase	NP_626006.1
SCO1734	6814590	6815660	-	cellulose-binding protein	NP_626007.1
SCO1735	6813610	6814482	+	lipase	NP_626008.1
SCO1736	6812984	6813430	+	MarR family transcriptional regulator	NP_626009.1
SCO1737	6812499	6812873	-	hypothetical protein	NP_626010.1
SCO1738	6811518	6812486	+	hypothetical protein	NP_626011.1
SCO1739	6807964	6811521	+	DNA polymerase III subunit alpha	NP_626012.1
SCO1740	6806726	6807790	-	hypothetical protein	NP_626013.1
SCO1741	6805529	6806611	+	serine protease	NP_626014.1
SCO1742	6804339	6805259	-	ABC transporter ATP-binding protein	NP_626015.1
SCO1743	6803623	6804342	-	ABC-transporter transmembrane protein	NP_626016.1
SCO1744	6802460	6803626	-	Two-component system sensor kinase	NP_626017.1
SCO1745	6801798	6802463	-	Two-component system response regulator	NP_626018.1
SCO1746	6800829	6801731	+	serine protease	NP_626019.1
SCO1747	6799770	6800621	+	hypothetical protein	NP_626020.1
SCO1748	6798519	6799715	+	Regulator	NP_733543.1
SCO1749	6797789	6798229	-	hypothetical protein	NP_626021.1
SCO1750	6796547	6797740	+	acyl CoA dehydrogenase	NP_626022.1
SCO1751	6794587	6796191	+	transmembrane transport protein	NP_626023.1
SCO1752	6793135	6794325	-	hypothetical protein	NP_626024.1
SCO1753	6791861	6792883	-	hypothetical protein	NP_626025.1
SCO1754	6791533	6791748	+	hypothetical protein	NP_626026.1
SCO1755	6790341	6791189	+	hypothetical protein	NP_626027.1
SCO1756	6789134	6789931	-	hypothetical protein	NP_626028.1
SCO1757	6788767	6789060	-	hypothetical protein	NP_626029.1
SCO1758	6787210	6788688	+	GTP-binding protein EngA	NP_626030.1
SCO1759	6786473	6787135	+	transferase	NP_626031.1
SCO1760	6785781	6786476	+	cytidylate kinase	NP_626032.1
SCO1761	6784408	6785493	+	prephenate dehydrogenase	NP_733544.1
SCO1762	6784049	6784411	+	chorismate mutase	NP_626033.1
SCO1763	6783492	6783887	-	iron-sulfur protein	NP_626034.1
SCO1764	6782708	6783469	-	hypothetical protein	NP_626035.1
SCO1765	6782030	6782782	+	hypothetical protein	NP_626036.1
SCO1766	6781006	6782025	+	glycohydrolase	NP_626037.1
SCO1767	6780290	6781009	+	DNA hydrolase	NP_626038.1
SCO1768	6779081	6780196	+	pseudouridine synthase	NP_626039.1
SCO1769	6778410	6779081	+	hypothetical protein	NP_626040.1
SCO1770	6777619	6778413	+	hypothetical protein	NP_626041.1
SCO1771	6776530	6777087	+	hypothetical protein	NP_626042.1
SCO1772	6775511	6776533	+	partitioning or sporulation protein	NP_626043.1
SCO1773	6773900	6775015	+	L-alanine dehydrogenase	NP_626044.1
SCO1774	6771709	6773757	+	Regulatory protein	NP_626045.1
SCO1775	6770925	6771560	+	hypothetical protein	NP_626046.1
SCO1776	6769188	6770837	+	CTP synthetase	NP_626047.1
SCO1777	6766800	6768638	-	hypothetical protein	NP_626048.1
SCO1778	6764567	6766213	-	Transcriptional regulator	NP_626049.1
SCO1779	6763339	6764544	+	hypothetical protein	NP_626050.1
SCO1780	6761350	6763068	+	DNA repair protein	NP_626051.1
SCO1781	6760280	6761185	+	inorganic polyphosphate/ATP-NAD kinase	NP_626052.1
SCO1782	6759468	6760283	+	hypothetical protein	NP_626053.1
SCO1783	6759113	6759460	+	hypothetical protein	NP_626054.1
SCO1784	6758723	6759070	-	hypothetical protein	NP_626055.1
SCO1785	6757834	6758739	+	iron-siderophore uptake system ATP-bindingprotein	NP_626056.1
SCO1786	6756710	6757837	+	iron-siderophore uptake system transmembraneprotein	NP_626057.1
SCO1787	6755667	6756713	+	iron-siderophore uptake system transmembraneprotein	NP_626058.1
SCO1788	6754491	6755522	+	hypothetical protein	NP_626059.1
SCO1789	6753126	6754418	-	hypothetical protein	NP_626060.1
SCO1790	6752408	6753040	+	hypothetical protein	NP_626061.1
SCO1791	6751152	6752411	+	hypothetical protein	NP_626062.1
SCO1792	6744739	6745380	+	3-methyladenine DNA glycosylase	NP_626063.1
SCO1793	6743810	6744592	-	hypothetical protein	NP_733545.1
SCO1794	6743219	6743758	-	hypothetical protein	NP_626064.1
SCO1795	6742556	6743062	-	hypothetical protein	NP_626065.1
SCO1796	6741455	6742414	+	hypothetical protein	NP_626066.1
SCO1797	6740846	6741277	+	hypothetical protein	NP_626067.1
SCO1798	6739994	6740791	+	ABC transporter ATP-binding protein	NP_626068.1
SCO1799	6739061	6739840	-	hypothetical protein	NP_626069.1
SCO1800	6738667	6738915	+	hypothetical protein	NP_626070.1
SCO1801	6737865	6738497	+	Two component response regulator	NP_626071.1
SCO1802	6736685	6737863	+	Two-component system sensor kinase	NP_733546.1
SCO1803	6735772	6736467	-	oxidoreductase	NP_626072.1
SCO1804	6734696	6735772	-	S-adenosylmethionine:tRNAribosyltransferase-isomerase	NP_626073.1
SCO1805	6733608	6734342	-	hypothetical protein	NP_626074.1
SCO1806	6730851	6733481	+	ABC transporter ATP-binding protein	NP_626075.1
SCO1807	6728610	6730664	-	hypothetical protein	NP_626076.1
SCO1808	6727266	6728498	-	phosphoserine phosphatase	NP_626077.1
SCO1809	6726676	6727194	+	hypothetical protein	NP_626078.1
SCO1810	6726377	6726583	+	hypothetical protein	NP_626079.1
SCO1811	6726077	6726193	+	hypothetical protein	NP_626080.1
SCO1812	6724727	6725992	+	integral membrane transporter	NP_626081.1
SCO1813	6723859	6724551	-	GntR family transcriptional regulator	NP_626082.1
SCO1814	6723003	6723770	+	enoyl-ACP reductase	NP_626083.1
SCO1815	6722293	6722997	+	3-oxacyl-ACP reductase	NP_626084.1
SCO1816	6720492	6722015	-	hypothetical protein	NP_733547.1
SCO1817	6719101	6720495	-	hypothetical protein	NP_626085.1
SCO1818	6717787	6719055	-	tyrosyl-tRNA synthetase	NP_626086.1
SCO1819	6717415	6717696	+	hypothetical protein	NP_626087.1
SCO1820	6716754	6717233	-	hypothetical protein	NP_626088.1
SCO1821	6715263	6716288	+	molybdenum cofactor biosynthesis protein A	NP_626089.1
SCO1822	6713496	6715130	+	transmembrane transport protein	NP_626090.1
SCO1823	6713125	6713499	+	hypothetical protein	NP_626091.1
SCO1824	6711233	6712771	-	subtilisin-like protease	NP_626092.1
SCO1825	6710579	6711217	-	hypothetical protein	NP_626093.1
SCO1826	6709521	6710528	-	hypothetical protein	NP_626094.1
SCO1827	6708383	6709369	-	DNA polymerase III subunit epsilon	NP_626095.1
SCO1828	6708086	6708319	-	hypothetical protein	NP_626096.1
SCO1829	6707150	6708022	-	hypothetical protein	NP_626097.1
SCO1830	6705297	6707084	-	hypothetical protein	NP_626098.1
SCO1831	6704536	6705291	-	oxidoreductase	NP_626099.1
SCO1832	6703914	6704501	+	hypothetical protein	NP_626100.1
SCO1833	6703396	6703917	+	hypothetical protein	NP_626101.1
SCO1834	6702857	6703240	+	hypothetical protein	NP_626102.1
SCO1835	6702675	6702860	+	hypothetical protein	NP_626103.1
SCO1836	6702130	6702612	+	stress-like protein	NP_626104.1
SCO1837	6701254	6702042	-	hypothetical protein	NP_626105.1
SCO1838	6700430	6701233	+	enoyl-CoA hydratase/isomerase	NP_626106.1
SCO1839	6700051	6700272	+	Transcriptional regulator	NP_626107.1
SCO1840	6698116	6699714	+	ABC transporter ATP-binding protein	NP_626108.1
SCO1841	6697456	6698040	-	hypothetical protein	NP_626109.1
SCO1842	6696080	6697423	+	hypothetical protein	NP_626110.1
SCO1843	6694628	6695755	+	hypothetical protein	NP_626111.1
SCO1844	6693791	6694513	+	aldolase	NP_626112.1
SCO1845	6692294	6693565	-	low-affinity phosphate transport protein	NP_626113.1
SCO1846	6692038	6692259	-	hypothetical protein	NP_626114.1
SCO1847	6690656	6691639	-	cobalamin biosynthesis protein	NP_626115.1
SCO1848	6689151	6690659	-	cobyric acid synthase	NP_626116.1
SCO1849	6685501	6689154	-	cobaltochelatase subunit CobN	NP_626117.1
SCO1850	6683486	6685504	-	chelatase	NP_626118.1
SCO1851	6682887	6683486	-	cob(I)yrinic acid a,c-diamideadenosyltransferase	NP_626119.1
SCO1852	6681430	6682890	-	cobyrinic acid a,c-diamide synthase	NP_626120.1
SCO1853	6680702	6681433	-	precorrin-2 C20-methyltransferase	NP_626121.1
SCO1854	6679953	6680681	+	permease	NP_733549.1
SCO1855	6679045	6679890	-	precorrin-4 C11-methyltransferase	NP_626122.1
SCO1856	6677807	6679039	-	precorrin-6Y C5,15-methyltransferase	NP_626123.1
SCO1857	6675978	6677729	-	bifunctional CbiGH	NP_626124.1
SCO1858	6675064	6675981	-	hypothetical protein	NP_626125.1
SCO1859	6674004	6675023	-	hypothetical protein	NP_626126.1
SCO1860	6672451	6673458	+	hypothetical protein	NP_626127.1
SCO1861	6671213	6672304	+	hypothetical protein	NP_626128.1
SCO1862	6670675	6671157	+	hypothetical protein	NP_626129.1
SCO1863	6669343	6670563	+	hypothetical protein	NP_626130.1
SCO1864	6668528	6669040	-	acetyltransferase (5 Hydroxyectoine biosynthetic pathway)	NP_626131.1
SCO1865	6667127	6668398	-	diaminobutyrate--2-oxoglutarateaminotransferase (5 Hydroxyectoine biosynthetic pathway)	NP_626132.1
SCO1866	6666610	6667008	-	L-ectoine synthase (5 Hydroxyectoine biosynthetic pathway)	NP_626133.1
SCO1867	6665704	6666546	-	hydroxylase (5 Hydroxyectoine biosynthetic pathway)	NP_626134.1
SCO1868	6664528	6665622	+	hypothetical protein	NP_626135.1
SCO1869	6663755	6664468	+	hypothetical protein	NP_626136.1
SCO1870	6663054	6663662	+	hypothetical protein	NP_626137.1
SCO1871	6661381	6662910	+	aldehyde dehydrogenase	NP_626138.1
SCO1872	6660485	6661258	-	IclR family transcriptional regulator	NP_626139.1
SCO1873	6660011	6660481	-	acetyltransferase	NP_626140.1
SCO1874	6659690	6659902	-	hypothetical protein	NP_626141.1
SCO1875	6658116	6659570	-	penicillin binding protein	NP_626142.1
SCO1876	6657467	6658039	-	RNA polymerase sigma factor	NP_626143.1
SCO1877	6656796	6657470	-	hypothetical protein	NP_626144.1
SCO1878	6655986	6656783	+	hypothetical protein	NP_626145.1
SCO1879	6654716	6655861	+	pectinesterase	NP_626146.1
SCO1880	6653315	6654649	+	pectate lyase	NP_626147.1
SCO1881	6652447	6653250	+	hypothetical protein	NP_626148.1
SCO1882	6650956	6652314	+	sugar-binding protein	NP_626149.1
SCO1883	6649336	6650880	+	xylanase	NP_733550.1
SCO1884	6648494	6649339	+	hypothetical protein	NP_626150.1
SCO1885	6647340	6648497	+	oxidoreductase	NP_626151.1
SCO1886	6646447	6647343	+	integral membrane transport protein	NP_626152.1
SCO1887	6645515	6646450	+	integral membrane transport protein	NP_626153.1
SCO1888	6643663	6645393	+	dihydroxy-acid dehydratase	NP_626154.1
SCO1889	6642758	6643666	+	dihydropicolinate synthase	NP_626155.1
SCO1890	6642093	6642761	+	Transcriptional regulator	NP_626156.1
SCO1891	6641325	6641924	+	hypothetical protein	NP_626157.1
SCO1892	6639936	6641183	-	integral membrane efflux protein	NP_626158.1
SCO1893	6639555	6639947	+	lyase	NP_626159.1
SCO1894	6638298	6639470	+	hypothetical protein	NP_626160.1
SCO1895	6637351	6638301	+	5-dehydro-4-deoxyglucarate dehydratase	NP_626161.1
SCO1896	6636307	6637116	-	hypothetical protein	NP_626162.1
SCO1897	6635247	6636023	-	Transcriptional regulator	NP_626163.1
SCO1898	6633774	6635144	-	substrate binding protein	NP_626164.1
SCO1899	6632833	6633777	-	integral membrane sugar transport protein	NP_626165.1
SCO1900	6631958	6632836	-	integral membrane sugar transport protein	NP_626166.1
SCO1901	6630972	6631961	-	zinc-binding dehydrogenase	NP_626167.1
SCO1902	6630564	6630953	-	hypothetical protein	NP_626168.1
SCO1903	6629279	6630478	-	transport associated protein	NP_626169.1
SCO1904	6628631	6629239	+	Transcriptional regulator	NP_626170.1
SCO1905	6627028	6628629	+	hypothetical protein	NP_626171.1
SCO1906	6625057	6626529	+	hypothetical protein	NP_626172.1
SCO1907	6623345	6624772	+	hypothetical protein	NP_626173.1
SCO1908	6621287	6623128	-	large hypothetical protein	NP_626174.1
SCO1909	6620549	6621256	+	hypothetical protein	NP_626175.1
SCO1910	6619894	6620391	+	alanine-rich protein	NP_626176.1
SCO1911	6619400	6619897	+	hypothetical protein	NP_626177.1
SCO1912	6618379	6619332	-	4-hydroxy-tetrahydrodipicolinate synthase	NP_626178.1
SCO1913	6618128	6618394	+	small membrane protein	NP_626179.1
SCO1914	6617819	6617989	-	hypothetical protein	NP_626180.1
SCO1915	6617035	6617763	-	hypothetical protein	NP_626181.1
SCO1916	6615995	6616984	+	2,3,4,5-tetrahydropyridine-2,6-dicarboxylateN-succinyltransferase	NP_626182.1
SCO1917	6615392	6615985	+	hypothetical protein	NP_626183.1
SCO1918	6615072	6615392	+	hypothetical protein	NP_626184.1
SCO1919	6614621	6614953	+	hypothetical protein	NP_733551.1
SCO1920	6614154	6614624	+	hypothetical protein	NP_626185.1
SCO1921	6612880	6614136	+	aminotransferase	NP_626186.1
SCO1922	6612119	6612883	+	ABC transporter ATP-binding protein	NP_626187.1
SCO1923	6611794	6612111	+	dioxygenase ferredoxin subunit	NP_626188.1
SCO1924	6610613	6611797	+	hypothetical protein	NP_626189.1
SCO1925	6609131	6610552	+	hypothetical protein	NP_626190.1
SCO1926	6608376	6609134	+	DNA-binding protein	NP_626191.1
SCO1927	6607416	6608204	-	AAC(3) family N-acetyltransferase	NP_626192.1
SCO1928	6606416	6607339	-	ABC transporter ATP-binding protein	NP_626193.1
SCO1929	6605610	6606419	-	integral membrane transport protein	NP_626194.1
SCO1930	6604533	6605603	-	integral membrane transport protein	NP_626195.1
SCO1931	6603799	6604578	+	hypothetical protein	NP_626196.1
SCO1932	6602689	6603795	+	hypothetical protein	NP_626197.1
SCO1933	6602140	6602574	+	hypothetical protein	NP_626198.1
SCO1934	6601097	6602119	+	protoheme IX farnesyltransferase	NP_626199.1
SCO1935	6598708	6600795	-	transketolase	NP_626200.1
SCO1936	6597555	6598673	-	transaldolase	NP_626201.1
SCO1937	6596028	6597551	-	glucose-6-phosphate 1-dehydrogenase	NP_626202.1
SCO1938	6594976	6596031	-	hypothetical protein	NP_626203.1
SCO1939	6594194	6594979	-	6-phosphogluconolactonase	NP_626204.1
SCO1940	6593364	6594131	+	putative thioredoxin	NP_626205.1
SCO1941	6592305	6593273	+	putative integral membrane protein	NP_733552.1
SCO1942	6590540	6592195	+	glucose-6-phosphate isomerase	NP_626206.1
SCO1943	6590089	6590424	+	electron transport protein	NP_626207.1
SCO1944	6589567	6589875	+	preprotein translocase subunit SecG	NP_626208.1
SCO1945	6588717	6589493	+	triosephosphate isomerase	NP_626209.1
SCO1946	6587500	6588711	+	phosphoglycerate kinase	NP_626210.1
SCO1947	6586355	6587365	+	glyceraldehyde-3-phosphate dehydrogenase	NP_626211.1
SCO1948	6583128	6586127	+	zinc-binding carboxypeptidase	NP_626212.1
SCO1949	6582945	6583040	+	hypothetical protein	NP_626213.1
SCO1950	6581947	6582933	+	hypothetical protein	NP_626214.1
SCO1951	6580859	6581950	+	hypothetical protein	NP_626215.1
SCO1952	6579835	6580851	+	hypothetical protein	NP_626216.1
SCO1953	6577652	6579838	+	excinuclease ABC subunit C	NP_626217.1
SCO1954	6576349	6577299	-	hypothetical protein	NP_626218.1
SCO1955	6575906	6576331	+	iron sulfur binding protein	NP_626219.1
SCO1956	6574577	6575683	-	LacI family transcription regulator	NP_626220.1
SCO1957	6573672	6574580	-	fructokinase	NP_626221.1
SCO1958	6570190	6573234	+	excinuclease ABC subunit A	NP_626222.1
SCO1959	6569280	6569966	-	mycothiol-dependent maleylpyruvate isomerase	NP_626223.1
SCO1960	6568563	6569219	-	hydrolase	NP_626224.1
SCO1961	6567886	6568359	+	3-dehydroquinate dehydratase	NP_626225.1
SCO1962	6566695	6567795	+	ionic transporter	NP_626226.1
SCO1963	6565561	6566562	+	integral membrane export protein	NP_626227.1
SCO1964	6563293	6565308	+	export associated protein	NP_626228.1
SCO1965	6562590	6563168	+	export associated protein	NP_626229.1
SCO1966	6560309	6562447	+	excinuclease ABC subunit B	NP_733553.1
SCO1967	6559391	6560269	+	hypothetical protein	NP_626230.1
SCO1968	6558230	6559099	-	hydrolase	NP_626231.1
SCO1969	6557638	6558192	-	DNA-methyltransferase	NP_626232.1
SCO1970	6557170	6557613	+	dioxygenase	NP_626233.1
SCO1971	6556138	6557043	-	hypothetical protein	NP_626234.1
SCO1972	6555206	6556141	-	sugar kinase	NP_626235.1
SCO1973	6554398	6555192	+	hypothetical protein	NP_626236.1
SCO1974	6553027	6554152	-	NA	NA
SCO1975	6552376	6553008	+	hypothetical protein	NP_626237.1
SCO1976	6551682	6552161	-	hypothetical protein	NP_626238.1
SCO1977	6550029	6551519	-	oxidoreductase	NP_626239.1
SCO1978	6549603	6549878	+	AbaA-like protein	NP_626240.1
SCO1979	6548742	6549602	+	DNA-binding protein	NP_626241.1
SCO1980	6547745	6548458	-	hypothetical protein	NP_626242.1
SCO1981	6547314	6547748	-	hypothetical protein	NP_626243.1
SCO1982	6547113	6547295	+	hypothetical protein	NP_626244.1
SCO1983	6546268	6546957	+	hypothetical protein	NP_626245.1
SCO1984	6544733	6546130	+	hydrolase	NP_626246.1
SCO1985	6542877	6544733	+	hypothetical protein	NP_626247.1
SCO1986	6541927	6542709	+	hypothetical protein	NP_626248.1
SCO1987	6541340	6541840	-	hypothetical protein	NP_733554.1
SCO1988	6540792	6541343	-	hypothetical protein	NP_626249.1
SCO1989	6539735	6540706	+	aminopeptidase	NP_626250.1
SCO1990	6538967	6539680	+	hypothetical protein	NP_626251.1
SCO1991	6538290	6538850	-	hypothetical protein	NP_626252.1
SCO1992	6537732	6538238	+	hypothetical protein	NP_626253.1
SCO1993	6536984	6537670	+	hypothetical protein	NP_626254.1
SCO1994	6536556	6536912	-	hypothetical protein	NP_626255.1
SCO1995	6536167	6536547	+	hypothetical protein	NP_626256.1
SCO1996	6535515	6536117	+	dephospho-CoA kinase	NP_626257.1
SCO1997	6534544	6535482	+	hypothetical protein	NP_626258.1
SCO1998	6532879	6534387	+	30S ribosomal protein S1	NP_626259.1
SCO1999	6531692	6532354	-	hypothetical protein	NP_626260.1
SCO2000	6528629	6531625	-	ATP-binding RNA helicase	NP_626261.1
SCO2001	6526785	6528578	+	hypothetical protein	NP_626262.1
SCO2002	6526110	6526466	+	hypothetical protein	NP_626263.1
SCO2003	6523126	6525849	+	DNA polymerase I	NP_626264.1
SCO2004	6520590	6522869	-	formate dehydrogenase	NP_626265.1
SCO2005	6520007	6520546	-	hypothetical protein	NP_626266.1
SCO2006	6519104	6519649	-	hypothetical protein	NP_626267.1
SCO2007	6518511	6519107	-	hypothetical protein	NP_626268.1
SCO2008	6516988	6518244	-	branched-chain amino acid ABC transportersubstrate-binding protein	NP_626269.1
SCO2009	6515941	6516873	-	branched-chain amino acid ABC transporterpermease	NP_626270.1
SCO2010	6514109	6515935	-	branched-chain amino acid ABC transporterpermease	NP_626271.1
SCO2011	6513174	6514103	-	ABC transporter ATP-binding protein	NP_626272.1
SCO2012	6512461	6513177	-	ABC transporter ATP-binding protein	NP_626273.1
SCO2013	6511729	6512385	+	two-component system response regulator	NP_626274.1
[truncated: 5,910 more rows]

## Sheet: Sheet1
locus_tags	gene_id	start	end	strand	product	protein_id	deleted %	iAA1259	ScoGEM
SCO0006	SCO0006	8657098	8658204	-	ATP/GTP-binding protein	NP_631869.1	100	0	1
SCO0015	SCO0015	8650206	8651438	+	Na+/H+ antiporter	NP_624376.1	100	1	1
SCO0044	SCO0044	8630834	8631502	+	oxidoreductase	NP_624402.1	100	0	1
SCO0046	SCO0046	8630030	8630692	-	hydrolase	NP_624404.1	100	1	1
SCO0063	SCO0063	8617684	8618619	+	glucokinase	NP_624417.1	100	0	1
SCO0982	SCO0982	7632401	7633681	-	isocitrate lyase	NP_625278.1	100	1	1
SCO0983	SCO0983	7630708	7632300	-	malate synthase	NP_625279.1	100	1	1
SCO0984	SCO0984	7629842	7630711	-	3-hydroxybutyryl-CoA dehydrogenase	NP_625280.1	100	1	1
SCO0985	SCO0985	7626947	7629265	-	5-methyltetrahydropteroyltriglutamate/homocysteineS-methyltransferase	NP_625281.1	100	1	1
SCO0992	SCO0992	7619375	7620397	-	cysteine synthase	NP_625288.1	100	1	1
SCO0996	SCO0996	7614852	7615895	-	lipoprotein	NP_625292.1	100	0	1
SCO0997	SCO0997	7613740	7614855	-	Fe uptake system integral membrane protein	NP_625293.1	100	0	1
SCO0998	SCO0998	7612925	7613743	-	Fe uptake system permease	NP_625294.1	100	0	1
SCO0999	SCO0999	7612107	7612754	+	superoxide dismutase	NP_625295.1	100	1	1
SCO2181	SCO2181	6319940	6321712	-	2-oxoglutarate dehydrogenase, E2 component,dihydrolipoamide succinyltransferase	NP_626434.1	27.524	1	1
SCO2323	SCO2323	6172445	6173584	-	hypothetical protein	NP_626570.1	20.1754	0	1
SCO2366	SCO2366	6130945	6132087	+	hypothetical protein	NP_626613.1	36.3955	0	1
SCO3148	SCO3148	5217562	5218461	+	4-diphosphocytidyl-2C-methyl-D-erythritolkinase	NP_627365.1	40.2222	1	1
SCO3439	SCO3439	4864879	4865751	-	hypothetical protein	NP_627644.1	100	1	1
SCO3440	SCO3440	4864100	4864819	-	hypothetical protein	NP_627645.1	100	1	1
SCO3446	SCO3446	4858402	4859079	+	dehalogenase	NP_627650.1	100	0	1
SCO3452	SCO3452	4854663	4855742	+	methyltransferase	NP_627656.1	100	0	1
SCO3454	SCO3454	4852635	4853477	+	ABC-transporter membrane protein	NP_627658.1	100	0	1
SCO3455	SCO3455	4851781	4852638	+	ABC-transporter transport protein	NP_627659.1	100	0	1
SCO3456	SCO3456	4850519	4851772	+	ABC transporter substrate-binding protein	NP_627660.1	100	0	1
SCO3463	SCO3463	4843870	4844658	-	phosphorylase	NP_627667.1	100	0	1
SCO3473	SCO3473	4832806	4833453	+	aldolase	NP_627676.1	100	1	1
SCO3474	SCO3474	4831766	4832767	+	sugar kinase	NP_627677.1	100	1	1
SCO3475	SCO3475	4830505	4831638	+	galactonate dehydratase	NP_627678.1	100	1	1
SCO3476	SCO3476	4829537	4830292	+	short-chain dehydrogenase	NP_627679.1	100	0	1
SCO3477	SCO3477	4828506	4829540	+	dehydrogenase	NP_627680.1	100	0	1
SCO3478	SCO3478	4827475	4828509	+	dehydrogenase	NP_627681.1	100	0	1
SCO3479	SCO3479	4824126	4827113	+	beta-galatosidase	NP_627682.1	100	1	1
SCO3480	SCO3480	4822900	4823985	+	racemase	NP_627683.1	100	0	1
SCO3486	SCO3486	4815642	4817120	-	aldehyde dehydrogenase	NP_627689.1	100	1	1
SCO3494	SCO3494	4807465	4808445	+	sugar kinase	NP_627695.1	100	1	1
SCO3495	SCO3495	4806791	4807468	+	aldolase	NP_627696.1	100	1	1
SCO3502	SCO3502	4797303	4798070	+	3-oxoacyl-ACP reductase	NP_627702.1	100	0	1
SCO3521	SCO3521	4777052	4777756	+	hypothetical protein	NP_627721.1	100	0	1
SCO4234	SCO4234	4028652	4029164	-	2-C-methyl-D-erythritol 2,4-cyclodiphosphatesynthase	NP_628408.1	18.5185	1	1
SCO4387	SCO4387	3863325	3864029	+	pyridoxamine oxidase	NP_628556.1	21.5603	1	1
SCO4594	SCO4594	3650074	3651132	+	2-oxoglutarate ferredoxin oxidoreductase subunitbeta	NP_628756.1	89.5184	1	1
SCO4595	SCO4595	3648144	3650081	+	oxidoreductase	NP_628757.1	91.5893	1	1
SCO4742	SCO4742	3510220	3511677	+	hypothetical protein	NP_628900.1	36.3512	0	1
SCO4916	SCO4916	3316740	3318389	+	phosphomannomutase	NP_629069.1	26.1212	1	1
SCO4921	SCO4921	3310453	3312225	+	acyl-CoA carboxylase complex A subunit	NP_629074.1	95.7699	1	1
SCO4947	SCO4947	3282677	3286360	-	nitrate reductase subunit alpha NarG3	NP_629099.1	41.3138	1	1
SCO4948	SCO4948	3281022	3282668	-	nitrate reductase subunit beta NarH3	NP_629100.1	100	1	1
SCO4949	SCO4949	3280363	3281025	-	nitrate reductase subunit delta NarJ3	NP_629101.1	100	1	1
SCO4950	SCO4950	3279653	3280366	-	nitrate reductase subunit gamma NarI3	NP_629102.1	23.2493	1	1
SCO5925	SCO5925	2172290	2172541	+	hypothetical protein	NP_630043.1	92.8571	1	1
SCO6122	SCO6122	1940699	1941145	-	hypothetical protein	NP_630228.1	100	0	1
SCO6269	SCO6269	1772308	1773360	+	2-oxoglutarate ferredoxin oxidoreductase subunitbeta	NP_630369.1	90.0285	1	1	Coelimycin
SCO6270	SCO6270	1770423	1772315	+	oxidoreductase alpha-subunit	NP_630370.1	93.7665	1	1	Coelimycin
SCO6271	SCO6271	1768647	1770419	+	acyl-CoA carboxylase complex A subunit	NP_733754.1	69.9944	1	1	Coelimycin
SCO6313	SCO6313	1693442	1694533	+	hypothetical protein	NP_630410.1	76.4652	0	1
SCO6320	SCO6320	1688042	1689811	+	transport integral membrane protein	NP_630415.1	96.2712	1	1
SCO6355	SCO6355	1649791	1650609	+	hypothetical protein	NP_630447.1	100	0	1
SCO6356	SCO6356	1649189	1649794	+	hypothetical protein	NP_630448.1	100	0	1
SCO6370	SCO6370	1634802	1635836	+	hypothetical protein	NP_630461.1	100	0	1
SCO6374	SCO6374	1630284	1631720	+	sugar transferase	NP_630465.1	100	0	1
SCO6376	SCO6376	1627852	1628751	-	hypothetical protein	NP_630467.1	100	0	1
SCO6384	SCO6384	1616357	1618126	+	integral membrane lysyl-tRNA synthetase	NP_630475.1	100	1	1
SCO6731	SCO6731	1182180	1183394	-	acetyl-CoA acetyltransferase	NP_630804.1	94.0741	1	1
SCO6732	SCO6732	1179947	1182127	-	fatty acid oxidative multifunctional enzyme	NP_630805.1	28.8858	1	1
SCO6789	SCO6789	1118084	1120285	-	fatty oxidation protein	NP_630861.1	31.7893	0	1
SCO6809	SCO6809	1095172	1096401	+	integral membrane transport protein	NP_630881.1	100	0	1	R23 - arsono-polyketide
SCO6814	SCO6814	1091478	1092149	+	ABC transporter ATP-binding protein	NP_630886.1	100	1	1	R23 - arsono-polyketide
SCO6815	SCO6815	1089661	1091472	+	ABC transporter permease	NP_630887.1	100	1	1	R23 - arsono-polyketide
SCO6816	SCO6816	1088785	1089657	+	ABC transporter binding lipoprotein	NP_630888.1	100	1	1	R23 - arsono-polyketide
SCO6818	SCO6818	1086573	1088108	+	2,3-bisphosphoglycerate-independentphosphoglycerate mutase	NP_630890.1	100	1	1	R23 - arsono-polyketide
SCO6819	SCO6819	1085254	1086576	+	3-phosphoshikimate 1-carboxyvinyltransferase	NP_630891.1	100	1	1	R23 - arsono-polyketide
SCO6820	SCO6820	1082869	1085199	+	oxidoreductase	NP_630892.1	100	0	1	R23 - arsono-polyketide
SCO6822	SCO6822	1079533	1081098	-	integral membrane efflux protein	NP_630894.1	100	0	1	R23 - arsono-polyketide
SCO6826	SCO6826	1076056	1077096	+	hypothetical protein	NP_630897.1	100	0	1	R23 - arsono-polyketide
SCO6832	SCO6832	1063084	1064679	-	methylmalonyll-CoA mutase	NP_630903.1	100	1	1	R23 - arsono-polyketide
SCO6833	SCO6833	1062561	1063040	-	isobutyryl-CoA mutase, small subunit	NP_630904.1	100	1	1	R23 - arsono-polyketide
SCO6834	SCO6834	1061267	1062247	+	thioredoxin reductase	NP_630905.1	100	1	1	R23 - arsono-polyketide
SCO6835	SCO6835	1060857	1061270	+	arsenate reductase	NP_630906.1	100	1	1	R23 - arsono-polyketide
SCO6837	SCO6837	1059353	1060459	-	arsenic resistance membrane transport protein	NP_630908.1	100	0	1	R23 - arsono-polyketide
SCO6844	SCO6844	1049125	1050396	+	DNA methylase	NP_630915.1	100	0	1	R23 - arsono-polyketide
SCO6896	SCO6896	1005283	1006518	-	hypothetical protein	NP_630965.1	100	0	1
SCO6898	SCO6898	1003653	1004870	-	carboxylase	NP_630967.1	100	0	1
SCO6899	SCO6899	1002505	1003656	-	hypothetical protein	NP_630968.1	100	0	1
SCO6938	SCO6938	963621	964874	+	acyl-CoA dehydrogenase	NP_631004.1	100	0	1	R24 - Lanthipeptide
SCO6948	SCO6948	954987	955538	-	hypothetical protein	NP_631014.1	100	0	1
SCO7006	SCO7006	885977	887227	-	oxidoreductase	NP_631071.1	60.4317	1	1
SCO7153	SCO7153	719669	721087	-	sugar transporter	NP_631212.1	92.389	1	1
SCO7474	SCO7474	380571	381083	-	phenylacetic acid degradation protein PaaD	NP_631521.1	16.1793	1	1	R26 - Indole
SCO7832	SCO7832	16070	17302	-	Na+/H+ antiporter	NP_631860.1	100	1	1
